# Supplementary material for: Why do patients interrupt and return to antiretroviral therapy? Retention in HIV care from the patient’s perspective in Johannesburg, South Africa
Source: PLoS One. 2021 Sep 2;16(9):e0256540. doi: 10.1371/journal.pone.0256540 (PMC8412245; doi:10.1371/journal.pone.0256540)
Supplement: S1 Dataset — (XLSX) [file pone.0256540.s003.xlsx]

## Sheet: DeidentifiedSet
Record ID	Date	Facility Coded Name	Age	Gender	Occupation	Employment Details	Match or Unmatch Previous ART Clinic	Other (name of prior health facility not in CoJ)	Location of ART Facility	Prior Health Facility District	Other District:	Prior Health Facility Location	Other Location	Prior Facility Type	Other facility	Patient time off of treatment	Regular ART before treatment?	Additional Notes About ART Regularity	Missed medication frequency	Last CD4 count known	Last CD4 Count	Virally suppressed at last test result		Previous treatment	Treatment Name	Other Treatment	Reasons for stopping ART (choice=Distance to the clinic was too far)	Reasons for stopping ART (choice=Mobility (moving/relocation/housing instability))	Reasons for stopping ART (choice=Insufficient/ Inadequate food)	Reasons for stopping ART (choice=Change in employment)	Reasons for stopping ART (choice=Mental health)	Reasons for stopping ART (choice=Substance use)	Reasons for stopping ART (choice=Stigma)	Reasons for stopping ART (choice=Feeling ashamed/depressed/hopeless)	Reasons for stopping ART (choice=Scared of disclosure to family/friends/partner/community)	Reasons for stopping ART (choice=Forgot appointment)	Reasons for stopping ART (choice=Forgot ART)	Reasons for stopping ART (choice=Tired of treatment)	Reasons for stopping ART (choice=Didnt want to)	Reasons for stopping ART (choice=Busy/No time)	Reasons for stopping ART (choice=Couldnt get time off work)	Reasons for stopping ART (choice=Prefer traditional healers)	Reasons for stopping ART (choice=Prefer faith healing)	Reasons for stopping ART (choice=ART side effects/toxicity)	Reasons for stopping ART (choice=Felt too sick)	Reasons for stopping ART (choice=Felt/Started to feel better)	Reasons for stopping ART (choice=Didnt believe ART would work/was important)	Reasons for stopping ART (choice=Worried ART would make him/her sick)	Reasons for stopping ART (choice=Scared of losing disability grant)
1	2019-03-27	Clinic A	85	Woman			Unmatch		out of JHB	West Rand		Rural		Other		> 12 months	Mostly		Less than once a month	Yes		Yes					Checked	Unchecked	Checked	Unchecked	Unchecked	Checked	Unchecked	Unchecked	Unchecked	Unchecked	Unchecked	Unchecked	Checked	Unchecked	Unchecked	Unchecked	Unchecked	Unchecked	Unchecked	Unchecked	Unchecked	Checked	Unchecked
2	2019-07-05	Clinic B	35	Trans	Unemployed		Unmatch		in JHB	Johannesburg		Urban		Clinic		3 - 6 months	Yes		Almost never	Don't know what CD4 is		Don't know what viral count/suppression is		No			Checked	Unchecked	Unchecked	Unchecked	Unchecked	Unchecked	Unchecked	Unchecked	Unchecked	Unchecked	Checked	Unchecked	Unchecked	Unchecked	Unchecked	Unchecked	Unchecked	Unchecked	Unchecked	Unchecked	Unchecked	Unchecked	Unchecked
3	2019-07-16	Clinic C		Man	Unemployed		Unmatch		in JHB	Johannesburg		Urban				1 - 3 months	Yes		Less than once a month	Don't know what CD4 is							Unchecked	Checked	Unchecked	Unchecked	Unchecked	Unchecked	Unchecked	Unchecked	Unchecked	Unchecked	Unchecked	Unchecked	Unchecked	Unchecked	Unchecked	Unchecked	Unchecked	Unchecked	Unchecked	Unchecked	Unchecked	Unchecked	Unchecked
4	2019-07-19	Clinic C	31	Woman	Unemployed		Match			Johannesburg		Urban		Clinic		> 12 months	Mostly		Less than once a month	Don't know what CD4 is		Don't know what viral count/suppression is		Don't know			Unchecked	Unchecked	Unchecked	Unchecked	Unchecked	Unchecked	Unchecked	Unchecked	Unchecked	Unchecked	Unchecked	Unchecked	Unchecked	Unchecked	Unchecked	Unchecked	Unchecked	Unchecked	Unchecked	Unchecked	Unchecked	Unchecked	Unchecked
5	2019-07-17	Clinic D	28	Woman	Blank		Match			Johannesburg		Urban		Clinic		3 - 6 months	Yes		Less than once a month	Yes	<200 cells/µl	Don't know					Unchecked	Unchecked	Unchecked	Unchecked	Unchecked	Unchecked	Unchecked	Checked	Unchecked	Unchecked	Unchecked	Unchecked	Unchecked	Unchecked	Unchecked	Unchecked	Unchecked	Unchecked	Unchecked	Unchecked	Unchecked	Unchecked	Unchecked
6	2019-07-17	Clinic D	37	Woman	Unemployed		Match			Johannesburg		Urban		Clinic		> 12 months	Yes		Almost never	Don't know what CD4 is		Don't know					Checked	Unchecked	Unchecked	Unchecked	Unchecked	Unchecked	Unchecked	Unchecked	Unchecked	Unchecked	Unchecked	Unchecked	Unchecked	Unchecked	Unchecked	Unchecked	Unchecked	Unchecked	Unchecked	Unchecked	Unchecked	Unchecked	Unchecked
7	2019-07-19	Clinic D	26	Woman	Employed	Cashier	Match			Johannesburg		Urban		Clinic		3 - 6 months	Yes		Almost never	No		Don't know		No			Unchecked	Checked	Unchecked	Unchecked	Unchecked	Unchecked	Unchecked	Unchecked	Unchecked	Unchecked	Unchecked	Unchecked	Unchecked	Unchecked	Unchecked	Unchecked	Unchecked	Unchecked	Unchecked	Unchecked	Unchecked	Unchecked	Unchecked
8	2019-07-15	Clinic E	34				Match			Johannesburg		Urban		Clinic		7 - 12 months	Mostly		Less than once a month	Yes	501-1500 cells/µl			Don't know			Unchecked	Unchecked	Unchecked	Unchecked	Unchecked	Unchecked	Unchecked	Unchecked	Checked	Unchecked	Unchecked	Unchecked	Unchecked	Unchecked	Unchecked	Unchecked	Unchecked	Unchecked	Unchecked	Unchecked	Unchecked	Unchecked	Unchecked
9	2019-07-16	Clinic B	49		Employed	Fidelity	Match			Johannesburg		Urban		Clinic		7 - 12 months	Yes			No		Don't know what viral count/suppression is		Don't know			Checked	Unchecked	Unchecked	Unchecked	Unchecked	Unchecked	Unchecked	Unchecked	Unchecked	Unchecked	Unchecked	Unchecked	Unchecked	Unchecked	Unchecked	Unchecked	Unchecked	Unchecked	Unchecked	Unchecked	Unchecked	Unchecked	Unchecked
10	2019-07-19	Clinic B	41	Woman	Employed	Security	Match					Urban		Clinic		1 - 3 months	Mostly			Don't know what CD4 is		Yes		Don't know			Unchecked	Unchecked	Unchecked	Unchecked	Unchecked	Unchecked	Unchecked	Unchecked	Unchecked	Unchecked	Unchecked	Unchecked	Unchecked	Unchecked	Checked	Unchecked	Unchecked	Unchecked	Unchecked	Unchecked	Unchecked	Unchecked	Unchecked
11	2019-07-12	Clinic B	60	Woman	Blank		Match			Johannesburg		Urban		Clinic		3 - 6 months	Yes		One or more times a week	No		Yes		Yes	Other	Atroiza	Unchecked	Checked	Unchecked	Unchecked	Unchecked	Unchecked	Unchecked	Unchecked	Unchecked	Unchecked	Unchecked	Unchecked	Unchecked	Unchecked	Unchecked	Unchecked	Unchecked	Unchecked	Unchecked	Unchecked	Unchecked	Unchecked	Unchecked
12	2019-07-17	Clinic A	47	Woman	Unemployed		Match			Johannesburg		Urban		Clinic		1 - 3 months	Yes		One or more times a week	Yes		Yes		Don't know			Unchecked	Unchecked	Unchecked	Unchecked	Unchecked	Unchecked	Unchecked	Unchecked	Unchecked	Unchecked	Unchecked	Unchecked	Unchecked	Unchecked	Unchecked	Unchecked	Unchecked	Unchecked	Unchecked	Unchecked	Unchecked	Unchecked	Unchecked
13	2019-07-08	Clinic B	33	Woman	Unemployed		Match			Johannesburg		Urban		Clinic		3 - 6 months	Yes		One or more times a week	No		Don't know		No			Unchecked	Unchecked	Unchecked	Unchecked	Unchecked	Unchecked	Unchecked	Unchecked	Unchecked	Unchecked	Unchecked	Unchecked	Unchecked	Checked	Unchecked	Unchecked	Unchecked	Unchecked	Unchecked	Unchecked	Unchecked	Unchecked	Unchecked
14	2019-07-12	Clinic A	26	Woman	Unemployed		Match			Johannesburg		Urban		Clinic		3 - 6 months	Yes		Almost never	No		Don't know		Yes	One pill a day, fixed dosed combination (FDC)		Checked	Unchecked	Unchecked	Unchecked	Unchecked	Unchecked	Unchecked	Unchecked	Unchecked	Unchecked	Unchecked	Unchecked	Unchecked	Unchecked	Unchecked	Unchecked	Unchecked	Unchecked	Unchecked	Unchecked	Unchecked	Unchecked	Unchecked
15	2019-07-09	Clinic A	44	Man	Unemployed		Match			Johannesburg		Urban		Clinic		3 - 6 months	No	Unsuppressed V/L and stopping RX	One or more times a month	Yes	<200 cells/µl	No		Yes			Unchecked	Unchecked	Checked	Unchecked	Unchecked	Unchecked	Unchecked	Unchecked	Unchecked	Unchecked	Unchecked	Unchecked	Unchecked	Unchecked	Unchecked	Unchecked	Unchecked	Unchecked	Unchecked	Unchecked	Unchecked	Unchecked	Unchecked
16	2019-07-11	Clinic A	37	Man	Unemployed		Match			Johannesburg		Urban		Clinic		3 - 6 months	Yes		Almost never	No		Yes		Don't know			Checked	Unchecked	Unchecked	Unchecked	Unchecked	Unchecked	Unchecked	Unchecked	Unchecked	Unchecked	Unchecked	Unchecked	Unchecked	Unchecked	Unchecked	Unchecked	Unchecked	Unchecked	Unchecked	Unchecked	Unchecked	Unchecked	Unchecked
17	2019-07-09	Clinic A	30	Woman	Employed	Domestic Worker	Match			Johannesburg		Urban		Clinic		3 - 6 months	Yes	She was on PDU	One or more times a week	No		Yes					Checked	Unchecked	Unchecked	Unchecked	Unchecked	Unchecked	Unchecked	Unchecked	Unchecked	Unchecked	Unchecked	Unchecked	Unchecked	Unchecked	Unchecked	Unchecked	Unchecked	Unchecked	Unchecked	Unchecked	Unchecked	Unchecked	Unchecked
18	2019-07-12	Clinic A	46	Man			Unmatch		in JHB	Johannesburg		Urban		Clinic		1 - 3 months	Yes	Client has virological suppressed		Yes	<200 cells/µl	Yes		No			Unchecked	Unchecked	Unchecked	Unchecked	Unchecked	Unchecked	Unchecked	Unchecked	Unchecked	Unchecked	Unchecked	Unchecked	Unchecked	Unchecked	Checked	Unchecked	Unchecked	Unchecked	Unchecked	Unchecked	Unchecked	Unchecked	Unchecked
19	2019-07-11	Clinic A	32	Woman	Unemployed		Match			Johannesburg		Urban		Clinic		7 - 12 months	Yes		Almost never	No		Yes		No			Unchecked	Checked	Unchecked	Unchecked	Unchecked	Unchecked	Unchecked	Unchecked	Unchecked	Unchecked	Unchecked	Unchecked	Unchecked	Unchecked	Unchecked	Unchecked	Unchecked	Unchecked	Unchecked	Unchecked	Unchecked	Unchecked	Unchecked
20	2019-07-29	Clinic F	18	Woman	Unemployed		Match			Johannesburg		Urban				1 - 3 months	Yes		Almost never	No		Don't know		Yes			Unchecked	Unchecked	Unchecked	Unchecked	Unchecked	Unchecked	Unchecked	Unchecked	Unchecked	Checked	Unchecked	Unchecked	Unchecked	Unchecked	Unchecked	Unchecked	Unchecked	Unchecked	Unchecked	Unchecked	Unchecked	Unchecked	Unchecked
21	2019-07-11	Clinic F	55	Man	Unemployed		Match			Johannesburg		Urban		Clinic		3 - 6 months	No		Almost never	No		Don't know		No			Unchecked	Unchecked	Unchecked	Unchecked	Unchecked	Unchecked	Unchecked	Unchecked	Unchecked	Checked	Unchecked	Unchecked	Unchecked	Unchecked	Unchecked	Unchecked	Unchecked	Unchecked	Unchecked	Unchecked	Unchecked	Unchecked	Unchecked
22	2019-07-23	Clinic F	37	Woman	Unemployed		Match			Johannesburg		Urban				> 12 months	Yes		Less than once a month	No		Don't know what viral count/suppression is		No			Unchecked	Unchecked	Unchecked	Unchecked	Unchecked	Unchecked	Unchecked	Unchecked	Unchecked	Unchecked	Unchecked	Checked	Unchecked	Unchecked	Unchecked	Unchecked	Unchecked	Unchecked	Unchecked	Unchecked	Unchecked	Unchecked	Unchecked
23	2019-07-24	Clinic F	34	Woman	Employed		Match			Johannesburg		Urban				> 12 months	Yes		Almost never	No		Don't know		Yes			Unchecked	Unchecked	Unchecked	Unchecked	Unchecked	Unchecked	Unchecked	Unchecked	Unchecked	Unchecked	Unchecked	Unchecked	Unchecked	Unchecked	Unchecked	Unchecked	Unchecked	Unchecked	Unchecked	Unchecked	Unchecked	Checked	Unchecked
24	2019-07-24	Clinic F	33	Woman	Unemployed		Match			Johannesburg		Urban				> 12 months	No		Less than once a month	No		Don't know		Yes			Unchecked	Unchecked	Unchecked	Unchecked	Unchecked	Unchecked	Unchecked	Unchecked	Checked	Unchecked	Unchecked	Unchecked	Unchecked	Unchecked	Unchecked	Unchecked	Unchecked	Unchecked	Unchecked	Unchecked	Unchecked	Unchecked	Unchecked
25	2019-07-08	Clinic F	47	Man	Employed		Match			Johannesburg		Urban		Clinic		3 - 6 months	Yes		Almost never	No		Don't know		No			Checked	Unchecked	Unchecked	Unchecked	Unchecked	Unchecked	Unchecked	Unchecked	Unchecked	Unchecked	Unchecked	Unchecked	Unchecked	Unchecked	Unchecked	Unchecked	Unchecked	Unchecked	Unchecked	Unchecked	Unchecked	Unchecked	Unchecked
26	2019-07-24	Clinic F	36	Woman	Unemployed		Match			Johannesburg		Urban				7 - 12 months			Almost never	No		Don't know		Yes			Unchecked	Unchecked	Unchecked	Checked	Unchecked	Unchecked	Unchecked	Unchecked	Unchecked	Unchecked	Unchecked	Unchecked	Unchecked	Unchecked	Unchecked	Unchecked	Unchecked	Unchecked	Unchecked	Unchecked	Unchecked	Unchecked	Unchecked
27	2019-07-09	Clinic F	37	Woman	Employed		Match			Johannesburg		Urban		Clinic		1 - 3 months	No		One or more times a week	Don't know what CD4 is		Don't know what viral count/suppression is		Yes	Other	Atroiza	Unchecked	Unchecked	Unchecked	Unchecked	Unchecked	Unchecked	Unchecked	Unchecked	Unchecked	Unchecked	Unchecked	Unchecked	Unchecked	Unchecked	Unchecked	Unchecked	Unchecked	Unchecked	Unchecked	Unchecked	Unchecked	Unchecked	Unchecked
28	2019-07-25	Clinic E	41				Unmatch		in JHB	Johannesburg						> 12 months	Yes		Almost never	No		Don't know		No			Unchecked	Unchecked	Unchecked	Unchecked	Unchecked	Unchecked	Unchecked	Unchecked	Unchecked	Unchecked	Unchecked	Unchecked	Unchecked	Checked	Unchecked	Unchecked	Unchecked	Unchecked	Unchecked	Unchecked	Unchecked	Unchecked	Unchecked
29	2019-07-23	Clinic E	70	Trans			Match			Johannesburg		Urban				1 - 3 months	Yes			Don't know what CD4 is							Checked	Unchecked	Unchecked	Unchecked	Unchecked	Unchecked	Unchecked	Unchecked	Unchecked	Unchecked	Unchecked	Unchecked	Unchecked	Unchecked	Unchecked	Unchecked	Unchecked	Unchecked	Unchecked	Unchecked	Unchecked	Unchecked	Unchecked
30	2019-07-23	Clinic E	31		Employed	Packing	Match			Johannesburg		Urban				3 - 6 months	Mostly		One or more times a week	No		Yes		Don't know			Unchecked	Unchecked	Unchecked	Unchecked	Unchecked	Unchecked	Unchecked	Unchecked	Unchecked	Unchecked	Unchecked	Unchecked	Unchecked	Unchecked	Unchecked	Unchecked	Unchecked	Unchecked	Unchecked	Checked	Unchecked	Unchecked	Unchecked
31	2019-07-11	Clinic D	23	Man	Unemployed		Unmatch	Masakhane	in JHB	Johannesburg		Urban		Clinic		> 12 months	Yes		One or more times a week	No		Yes		Don't know			Unchecked	Unchecked	Unchecked	Unchecked	Unchecked	Unchecked	Unchecked	Unchecked	Unchecked	Unchecked	Unchecked	Unchecked	Unchecked	Checked	Unchecked	Unchecked	Unchecked	Unchecked	Unchecked	Unchecked	Unchecked	Unchecked	Unchecked
32	2019-07-09	Clinic D	33	Woman	Unemployed		Match			Johannesburg		Urban		Clinic		> 12 months	Yes		Almost never	No		Don't know		Yes	Other	Atroiza	Unchecked	Unchecked	Unchecked	Unchecked	Unchecked	Unchecked	Unchecked	Unchecked	Unchecked	Unchecked	Unchecked	Unchecked	Unchecked	Unchecked	Unchecked	Unchecked	Checked	Unchecked	Unchecked	Unchecked	Unchecked	Unchecked	Unchecked
33	2019-07-25	Clinic E	23		Employed	Woolworths	Match			Johannesburg		Urban				7 - 12 months	Yes			No		Don't know		No			Unchecked	Unchecked	Unchecked	Checked	Unchecked	Unchecked	Unchecked	Unchecked	Unchecked	Unchecked	Unchecked	Unchecked	Unchecked	Unchecked	Unchecked	Unchecked	Unchecked	Unchecked	Unchecked	Unchecked	Unchecked	Unchecked	Unchecked
34	2019-07-09	Clinic D	28	Woman	Blank		Match			Johannesburg		Urban		Clinic		3 - 6 months	Yes		Almost never	Yes	501-1500 cells/µl	Yes		Yes	One pill a day, fixed dosed combination (FDC)		Unchecked	Unchecked	Unchecked	Unchecked	Unchecked	Unchecked	Unchecked	Unchecked	Unchecked	Checked	Unchecked	Unchecked	Unchecked	Unchecked	Unchecked	Unchecked	Unchecked	Unchecked	Unchecked	Unchecked	Unchecked	Unchecked	Unchecked
35	2019-07-22	Clinic B	34	Man										Clinic		> 12 months	No		One or more times a month			No		Yes	Other	ARV	Unchecked	Unchecked	Unchecked	Checked	Unchecked	Unchecked	Unchecked	Unchecked	Unchecked	Unchecked	Unchecked	Unchecked	Unchecked	Unchecked	Unchecked	Unchecked	Unchecked	Unchecked	Unchecked	Unchecked	Unchecked	Unchecked	Unchecked
36	2019-07-08	Clinic E	27	Man	Employed	Administrator	Match			Johannesburg		Urban		Clinic		1 - 3 months	Yes		Almost never	Yes	350-500 cells/µl	Yes		Yes	One pill a day, fixed dosed combination (FDC)		Unchecked	Unchecked	Unchecked	Unchecked	Checked	Unchecked	Unchecked	Unchecked	Unchecked	Unchecked	Unchecked	Unchecked	Unchecked	Unchecked	Unchecked	Unchecked	Unchecked	Unchecked	Unchecked	Unchecked	Unchecked	Unchecked	Unchecked
37	2019-07-10	Clinic C	1	Woman	Unemployed		Match			Johannesburg		Peri-urban		Clinic		> 12 months	Yes		Almost never	No		Don't know what viral count/suppression is		No			Unchecked	Checked	Unchecked	Unchecked	Unchecked	Unchecked	Unchecked	Unchecked	Unchecked	Unchecked	Unchecked	Unchecked	Unchecked	Unchecked	Unchecked	Unchecked	Unchecked	Unchecked	Unchecked	Unchecked	Unchecked	Unchecked	Unchecked
38	2019-07-23	Clinic B	34				Match			Johannesburg						3 - 6 months			Almost never	No		Don't know		Yes	One pill a day, fixed dosed combination (FDC)		Unchecked	Unchecked	Unchecked	Unchecked	Unchecked	Unchecked	Unchecked	Unchecked	Unchecked	Checked	Unchecked	Unchecked	Unchecked	Unchecked	Unchecked	Unchecked	Unchecked	Unchecked	Unchecked	Unchecked	Unchecked	Unchecked	Unchecked
39	2019-05-23	Clinic B		Man	Unemployed		Match			Johannesburg		Urban				> 12 months	No		Less than once a month			No		No			Unchecked	Unchecked	Unchecked	Unchecked	Unchecked	Unchecked	Unchecked	Unchecked	Unchecked	Checked	Unchecked	Unchecked	Unchecked	Unchecked	Unchecked	Unchecked	Unchecked	Unchecked	Unchecked	Unchecked	Unchecked	Unchecked	Unchecked
40	2019-07-11	Clinic C	29	Woman	Unemployed		Match			Johannesburg		Urban		Clinic		> 12 months	Yes		Almost never	No		No		No			Unchecked	Unchecked	Unchecked	Unchecked	Unchecked	Unchecked	Unchecked	Unchecked	Unchecked	Unchecked	Unchecked	Checked	Unchecked	Unchecked	Unchecked	Unchecked	Unchecked	Unchecked	Unchecked	Unchecked	Unchecked	Unchecked	Unchecked
41	2019-07-09	Clinic C	41	Woman	Unemployed		Match			Johannesburg		Peri-urban		Clinic		> 12 months	Mostly		Almost never	No		Don't know		No			Unchecked	Checked	Unchecked	Unchecked	Unchecked	Unchecked	Unchecked	Unchecked	Unchecked	Unchecked	Unchecked	Unchecked	Unchecked	Unchecked	Unchecked	Unchecked	Unchecked	Unchecked	Unchecked	Unchecked	Unchecked	Unchecked	Unchecked
42	2019-07-01	Clinic E	51	Man			Match			Johannesburg		Urban		Clinic		7 - 12 months	Yes			Yes	<200 cells/µl	Yes		Yes	Other	one at night	Unchecked	Unchecked	Unchecked	Unchecked	Unchecked	Unchecked	Unchecked	Unchecked	Unchecked	Unchecked	Unchecked	Unchecked	Unchecked	Unchecked	Checked	Unchecked	Unchecked	Unchecked	Unchecked	Unchecked	Unchecked	Unchecked	Unchecked
43	2019-07-09	Clinic E		Woman	Employed	Security	Unmatch	KZN	other province in SA	Other	KZN					7 - 12 months				No		Don't know		No			Unchecked	Checked	Unchecked	Unchecked	Unchecked	Unchecked	Unchecked	Unchecked	Unchecked	Unchecked	Unchecked	Unchecked	Unchecked	Unchecked	Unchecked	Unchecked	Unchecked	Unchecked	Unchecked	Unchecked	Unchecked	Unchecked	Unchecked
44	2019-07-01	Clinic E	48	Trans	Blank		Match			Johannesburg		Urban		Clinic		1 - 3 months	Yes		Almost never	No		Don't know what viral count/suppression is		Yes	Other	one at night	Unchecked	Unchecked	Unchecked	Unchecked	Unchecked	Unchecked	Unchecked	Unchecked	Unchecked	Unchecked	Unchecked	Unchecked	Unchecked	Checked	Unchecked	Unchecked	Unchecked	Unchecked	Unchecked	Unchecked	Unchecked	Unchecked	Unchecked
45	2019-07-02	Clinic E	30	Woman	Blank		Match			Johannesburg		Urban		Clinic		1 - 3 months	Yes		Almost never	No		Don't know		Yes	One pill a day, fixed dosed combination (FDC)		Unchecked	Unchecked	Unchecked	Checked	Unchecked	Unchecked	Unchecked	Unchecked	Unchecked	Unchecked	Unchecked	Unchecked	Unchecked	Unchecked	Unchecked	Unchecked	Unchecked	Unchecked	Unchecked	Unchecked	Unchecked	Unchecked	Unchecked
46	2019-07-10	Clinic E		Woman	Blank		Match			Johannesburg		Urban		Clinic			Yes		Almost never	No		No		No			Unchecked	Unchecked	Unchecked	Unchecked	Unchecked	Unchecked	Unchecked	Unchecked	Unchecked	Unchecked	Unchecked	Checked	Unchecked	Unchecked	Unchecked	Unchecked	Unchecked	Unchecked	Unchecked	Unchecked	Unchecked	Unchecked	Unchecked
47	2019-07-02	Clinic E	44	Woman	Blank		Match			Johannesburg				Clinic		> 12 months	Mostly			No				No			Unchecked	Unchecked	Unchecked	Unchecked	Unchecked	Unchecked	Unchecked	Unchecked	Unchecked	Unchecked	Checked	Unchecked	Unchecked	Unchecked	Unchecked	Unchecked	Unchecked	Unchecked	Unchecked	Unchecked	Unchecked	Unchecked	Unchecked
48	2019-07-02	Clinic E	42	Man	Blank		Match			Johannesburg		Urban		Clinic		3 - 6 months	No		Almost never	No		Don't know		Yes	Other	white tablet one at night	Unchecked	Unchecked	Unchecked	Unchecked	Unchecked	Unchecked	Unchecked	Unchecked	Unchecked	Unchecked	Unchecked	Unchecked	Unchecked	Checked	Unchecked	Unchecked	Unchecked	Unchecked	Unchecked	Unchecked	Unchecked	Unchecked	Unchecked
49	2019-07-01	Clinic E	70				Match			Johannesburg		Urban		Clinic		3 - 6 months	Yes		Almost never	No		Don't know		Yes	One pill a day, fixed dosed combination (FDC)		Unchecked	Unchecked	Unchecked	Checked	Unchecked	Unchecked	Unchecked	Unchecked	Unchecked	Unchecked	Unchecked	Unchecked	Unchecked	Unchecked	Unchecked	Unchecked	Unchecked	Unchecked	Unchecked	Unchecked	Unchecked	Unchecked	Unchecked
50	2019-07-01	Clinic E	32	Man	Blank		Match			Johannesburg		Urban		Clinic		3 - 6 months	Mostly		Almost never			Yes		Yes	Other	one at night	Unchecked	Unchecked	Unchecked	Unchecked	Unchecked	Unchecked	Unchecked	Unchecked	Checked	Unchecked	Unchecked	Unchecked	Unchecked	Unchecked	Unchecked	Unchecked	Unchecked	Unchecked	Unchecked	Unchecked	Unchecked	Unchecked	Unchecked
51	2019-07-01	Clinic E	29	Woman	Blank		Match			Johannesburg		Urban		Clinic		3 - 6 months	Yes					Don't know		Yes	Other	atri020	Unchecked	Checked	Unchecked	Unchecked	Unchecked	Unchecked	Unchecked	Unchecked	Unchecked	Unchecked	Unchecked	Unchecked	Unchecked	Unchecked	Unchecked	Unchecked	Unchecked	Unchecked	Unchecked	Unchecked	Unchecked	Unchecked	Unchecked
52	2019-07-05	Clinic E	52				Match			Johannesburg		Urban		Clinic		1 - 3 months	Mostly		One or more times a month	No		Don't know					Unchecked	Unchecked	Unchecked	Unchecked	Unchecked	Unchecked	Unchecked	Unchecked	Unchecked	Checked	Unchecked	Unchecked	Unchecked	Unchecked	Unchecked	Unchecked	Unchecked	Unchecked	Unchecked	Unchecked	Unchecked	Unchecked	Unchecked
53	2019-07-05	Clinic E	40	Man			Match			Johannesburg		Urban		Clinic		7 - 12 months	Yes		Almost never	No							Unchecked	Unchecked	Unchecked	Unchecked	Unchecked	Unchecked	Unchecked	Unchecked	Unchecked	Unchecked	Unchecked	Unchecked	Unchecked	Unchecked	Unchecked	Unchecked	Unchecked	Unchecked	Unchecked	Unchecked	Unchecked	Unchecked	Unchecked
54	2019-07-04	Clinic E	34	Man			Match					Urban		Clinic		> 12 months	Mostly		One or more times a month	No		Yes		Yes	Other	one at night	Unchecked	Checked	Unchecked	Unchecked	Unchecked	Unchecked	Unchecked	Unchecked	Unchecked	Unchecked	Unchecked	Unchecked	Unchecked	Unchecked	Unchecked	Unchecked	Unchecked	Unchecked	Unchecked	Unchecked	Unchecked	Unchecked	Unchecked
55	2019-07-04	Clinic C	39	Man	Unemployed		Unmatch		in JHB	Johannesburg				Clinic		> 12 months	Yes		Almost never	Don't know what CD4 is		Yes		Don't know			Unchecked	Unchecked	Unchecked	Unchecked	Unchecked	Unchecked	Unchecked	Unchecked	Unchecked	Unchecked	Unchecked	Unchecked	Unchecked	Unchecked	Unchecked	Unchecked	Unchecked	Unchecked	Unchecked	Unchecked	Unchecked	Unchecked	Unchecked
56	2019-07-03	Clinic C	46	Man	Blank		Match			Johannesburg		Rural		Clinic			Mostly			No		Don't know		Yes			Unchecked	Unchecked	Unchecked	Unchecked	Unchecked	Unchecked	Unchecked	Unchecked	Unchecked	Unchecked	Unchecked	Unchecked	Unchecked	Unchecked	Unchecked	Unchecked	Unchecked	Unchecked	Unchecked	Checked	Unchecked	Unchecked	Unchecked
57	2019-07-05	Clinic C	34	Man	Unemployed		Match			Other						> 12 months	Yes		Almost never	Don't know what CD4 is		Don't know what viral count/suppression is		Don't know			Unchecked	Unchecked	Unchecked	Unchecked	Unchecked	Unchecked	Unchecked	Unchecked	Unchecked	Unchecked	Unchecked	Unchecked	Unchecked	Unchecked	Unchecked	Unchecked	Unchecked	Unchecked	Unchecked	Unchecked	Unchecked	Unchecked	Unchecked
58	2019-06-26	Clinic A		Woman	Unemployed		Match			Johannesburg		Urban		Clinic		> 12 months	Yes		Almost never	No		Don't know		Yes	One pill a day, fixed dosed combination (FDC)		Checked	Unchecked	Unchecked	Unchecked	Unchecked	Unchecked	Unchecked	Unchecked	Unchecked	Unchecked	Unchecked	Unchecked	Unchecked	Unchecked	Unchecked	Unchecked	Unchecked	Unchecked	Unchecked	Unchecked	Unchecked	Unchecked	Unchecked
59	2019-07-04	Clinic A	27	Woman										Clinic		3 - 6 months	Yes		Almost never	Yes	501-1500 cells/µl	Yes		Yes	One pill a day, fixed dosed combination (FDC)		Unchecked	Unchecked	Unchecked	Unchecked	Unchecked	Unchecked	Unchecked	Unchecked	Unchecked	Unchecked	Unchecked	Unchecked	Unchecked	Unchecked	Unchecked	Unchecked	Unchecked	Unchecked	Unchecked	Unchecked	Unchecked	Unchecked	Unchecked
60	2019-07-04	Clinic A	26	Man	Employed	Dj	Match							Clinic		3 - 6 months	Yes		Almost never	Yes	501-1500 cells/µl	Yes		Yes	Isoniazid Preventive Therapy (IPT)		Unchecked	Checked	Unchecked	Unchecked	Unchecked	Unchecked	Unchecked	Unchecked	Unchecked	Unchecked	Unchecked	Unchecked	Unchecked	Unchecked	Unchecked	Unchecked	Unchecked	Unchecked	Unchecked	Unchecked	Unchecked	Unchecked	Unchecked
61	2019-07-03	Clinic F	35	Man	Employed		Unmatch	Xaba Clinic	other province in SA	Other	Eastern Cape	Rural				1 - 3 months	Yes		Almost never	Yes	350-500 cells/µl	Don't know		Yes			Unchecked	Unchecked	Unchecked	Checked	Unchecked	Unchecked	Unchecked	Unchecked	Unchecked	Unchecked	Unchecked	Unchecked	Unchecked	Unchecked	Unchecked	Unchecked	Unchecked	Unchecked	Unchecked	Unchecked	Unchecked	Unchecked	Unchecked
62	2019-07-02	Clinic F	28	Woman	Unemployed		Match			Johannesburg		Urban		Clinic		> 12 months	Yes		Almost never	Don't know what CD4 is		Don't know what viral count/suppression is		No			Unchecked	Unchecked	Unchecked	Unchecked	Unchecked	Unchecked	Unchecked	Unchecked	Checked	Unchecked	Unchecked	Unchecked	Unchecked	Unchecked	Unchecked	Unchecked	Unchecked	Unchecked	Unchecked	Unchecked	Unchecked	Unchecked	Unchecked
63	2019-07-03	Clinic F	23	Woman	Unemployed		Unmatch	Ezondani	other province in SA	Other	Eastern cape	Rural				1 - 3 months	Yes		Almost never	No		Don't know		Yes			Unchecked	Checked	Unchecked	Unchecked	Unchecked	Unchecked	Unchecked	Unchecked	Unchecked	Unchecked	Unchecked	Unchecked	Unchecked	Unchecked	Unchecked	Unchecked	Unchecked	Unchecked	Unchecked	Unchecked	Unchecked	Unchecked	Unchecked
64	2019-06-26	Clinic F	30	Woman	Unemployed		Match			Johannesburg		Urban				> 12 months	Yes	Interrupted tx due to relocating mozambique	Almost never	No		Don't know what viral count/suppression is		Yes	One pill a day, fixed dosed combination (FDC)		Unchecked	Checked	Unchecked	Unchecked	Unchecked	Unchecked	Unchecked	Unchecked	Unchecked	Unchecked	Unchecked	Unchecked	Unchecked	Unchecked	Unchecked	Unchecked	Unchecked	Unchecked	Unchecked	Unchecked	Unchecked	Unchecked	Unchecked
65	2019-07-05	Clinic F	51	Woman	Unemployed		Match			Johannesburg		Urban		Clinic		1 - 3 months	Yes		Almost never	No		Don't know		Yes			Unchecked	Unchecked	Unchecked	Unchecked	Unchecked	Unchecked	Unchecked	Unchecked	Unchecked	Unchecked	Unchecked	Unchecked	Unchecked	Unchecked	Unchecked	Unchecked	Unchecked	Unchecked	Unchecked	Unchecked	Unchecked	Unchecked	Unchecked
66	2019-07-03	Clinic D	28	Woman	Unemployed		Unmatch	Zweledinga Clinic	other province in SA	Other	Queenstown	Rural		Clinic		7 - 12 months	Yes		One or more times a week	No		Yes					Unchecked	Unchecked	Unchecked	Checked	Unchecked	Unchecked	Unchecked	Unchecked	Unchecked	Unchecked	Unchecked	Unchecked	Unchecked	Unchecked	Unchecked	Unchecked	Unchecked	Unchecked	Unchecked	Unchecked	Unchecked	Unchecked	Unchecked
67	2019-07-05	Clinic B	35	Woman			Unmatch		in JHB	Johannesburg		Urban		Clinic		3 - 6 months	Yes		Almost never	Don't know what CD4 is		Don't know what viral count/suppression is		No			Checked	Unchecked	Unchecked	Unchecked	Unchecked	Unchecked	Unchecked	Unchecked	Unchecked	Unchecked	Unchecked	Unchecked	Unchecked	Unchecked	Unchecked	Unchecked	Unchecked	Unchecked	Unchecked	Unchecked	Unchecked	Unchecked	Unchecked
68	2019-07-03	Clinic B	21	Woman			Unmatch		in JHB	Johannesburg						1 - 3 months	Yes		Almost never	No		No		Yes	One pill a day, fixed dosed combination (FDC)		Unchecked	Unchecked	Unchecked	Unchecked	Unchecked	Checked	Unchecked	Unchecked	Unchecked	Unchecked	Unchecked	Unchecked	Unchecked	Unchecked	Unchecked	Unchecked	Unchecked	Unchecked	Unchecked	Unchecked	Unchecked	Unchecked	Unchecked
69	2019-07-02	Clinic B	30	Woman			Match			Johannesburg		Urban		Clinic		7 - 12 months	Yes		Almost never	Don't know what CD4 is		No		Yes	One pill a day, fixed dosed combination (FDC)		Checked	Unchecked	Unchecked	Unchecked	Unchecked	Unchecked	Unchecked	Unchecked	Unchecked	Unchecked	Unchecked	Unchecked	Unchecked	Checked	Unchecked	Unchecked	Unchecked	Unchecked	Checked	Unchecked	Unchecked	Unchecked	Unchecked
70	2019-08-02	Clinic A	40	Man			Match			Johannesburg		Urban		Clinic		1 - 3 months	No		One or more times a month	No		No		Yes	One pill a day, fixed dosed combination (FDC)		Unchecked	Unchecked	Unchecked	Unchecked	Unchecked	Unchecked	Unchecked	Unchecked	Unchecked	Unchecked	Unchecked	Unchecked	Unchecked	Unchecked	Unchecked	Unchecked	Unchecked	Unchecked	Unchecked	Unchecked	Unchecked	Unchecked	Unchecked
71	2019-08-02	Clinic A	40		Unemployed		Match			Johannesburg		Urban		Clinic		> 12 months	Yes		Almost never	No		No		Yes	One pill a day, fixed dosed combination (FDC)		Unchecked	Unchecked	Unchecked	Unchecked	Unchecked	Unchecked	Unchecked	Unchecked	Unchecked	Unchecked	Unchecked	Unchecked	Unchecked	Unchecked	Unchecked	Unchecked	Unchecked	Unchecked	Unchecked	Unchecked	Unchecked	Unchecked	Unchecked
72	2019-08-01	Clinic B	42	Woman	Unemployed		Match			Johannesburg						3 - 6 months	Yes		Almost never	No		Don't know		Don't know			Unchecked	Unchecked	Unchecked	Unchecked	Unchecked	Unchecked	Unchecked	Unchecked	Unchecked	Unchecked	Unchecked	Unchecked	Unchecked	Unchecked	Unchecked	Unchecked	Unchecked	Unchecked	Checked	Unchecked	Unchecked	Unchecked	Unchecked
73	2019-08-01	Clinic D	52	Woman	Unemployed		Match			Johannesburg		Urban		Clinic		3 - 6 months	Yes		Almost never	No		Don't know		No			Unchecked	Unchecked	Unchecked	Unchecked	Unchecked	Unchecked	Unchecked	Unchecked	Unchecked	Unchecked	Unchecked	Unchecked	Unchecked	Unchecked	Unchecked	Unchecked	Unchecked	Unchecked	Checked	Unchecked	Unchecked	Unchecked	Unchecked
74	2019-08-01	Clinic E	26	Woman	Unemployed		Unmatch	Amahlathi Clinic(Eastern Cape)	other province in SA			Rural		Clinic		> 12 months	Yes		Almost never	No		No		Yes	One pill a day, fixed dosed combination (FDC)		Unchecked	Unchecked	Unchecked	Unchecked	Unchecked	Unchecked	Unchecked	Unchecked	Unchecked	Unchecked	Unchecked	Unchecked	Unchecked	Unchecked	Unchecked	Unchecked	Unchecked	Unchecked	Unchecked	Unchecked	Unchecked	Unchecked	Unchecked
75	2019-08-01	Clinic F	37	Man	Employed	Petrol Attendance	Unmatch		in JHB	Johannesburg		Urban		Clinic		3 - 6 months	Yes		One or more times a week	No		Don't know		Don't know			Unchecked	Checked	Unchecked	Unchecked	Unchecked	Unchecked	Unchecked	Unchecked	Unchecked	Unchecked	Unchecked	Unchecked	Unchecked	Unchecked	Unchecked	Unchecked	Unchecked	Unchecked	Unchecked	Unchecked	Unchecked	Unchecked	Unchecked
76	2019-08-01	Clinic F	35	Woman	Employed	Cleaner	Unmatch		in JHB	Johannesburg		Urban		Clinic		3 - 6 months	No		Almost never	No		Don't know what viral count/suppression is		Don't know			Unchecked	Checked	Unchecked	Unchecked	Unchecked	Unchecked	Unchecked	Unchecked	Unchecked	Unchecked	Unchecked	Unchecked	Unchecked	Unchecked	Unchecked	Unchecked	Unchecked	Unchecked	Unchecked	Unchecked	Unchecked	Unchecked	Unchecked
77	2019-07-31	Clinic F	48	Man	Employed		Match			Johannesburg		Urban		Clinic		7 - 12 months	Yes		Almost never	No		Don't know		No			Unchecked	Unchecked	Unchecked	Unchecked	Unchecked	Unchecked	Unchecked	Unchecked	Unchecked	Unchecked	Unchecked	Unchecked	Unchecked	Checked	Unchecked	Unchecked	Unchecked	Unchecked	Unchecked	Unchecked	Unchecked	Unchecked	Unchecked
78	2019-07-31	Clinic D	42	Man	Unemployed		Unmatch	Greenside Clinic(Mpumalanga)	other province in SA	Other	Mpumalanga	Rural		Clinic		7 - 12 months	Yes		Almost never	No		Don't know		Yes	Other	Tribus	Unchecked	Unchecked	Unchecked	Checked	Unchecked	Unchecked	Unchecked	Unchecked	Unchecked	Unchecked	Unchecked	Unchecked	Unchecked	Unchecked	Unchecked	Unchecked	Unchecked	Unchecked	Unchecked	Unchecked	Unchecked	Unchecked	Unchecked
79	2019-07-30	Clinic D	38	Man	Unemployed		Match			Johannesburg		Urban		Clinic		1 - 3 months			Almost never	No		Don't know		No			Unchecked	Unchecked	Unchecked	Unchecked	Unchecked	Unchecked	Unchecked	Unchecked	Unchecked	Checked	Unchecked	Unchecked	Unchecked	Unchecked	Unchecked	Unchecked	Unchecked	Unchecked	Unchecked	Unchecked	Unchecked	Unchecked	Unchecked
80																											Unchecked	Unchecked	Unchecked	Unchecked	Unchecked	Unchecked	Unchecked	Unchecked	Unchecked	Unchecked	Unchecked	Unchecked	Unchecked	Unchecked	Unchecked	Unchecked	Unchecked	Unchecked	Unchecked	Unchecked	Unchecked	Unchecked	Unchecked
81	2019-07-30	Clinic C		Woman	Unemployed		Match			Johannesburg		Urban		Clinic		7 - 12 months	No		One or more times a month	No		No		No			Unchecked	Unchecked	Unchecked	Unchecked	Unchecked	Unchecked	Checked	Unchecked	Unchecked	Unchecked	Unchecked	Unchecked	Unchecked	Unchecked	Unchecked	Unchecked	Unchecked	Unchecked	Unchecked	Unchecked	Unchecked	Unchecked	Unchecked
82	2019-07-30	Clinic D	36	Woman	Employed	General worker	Match			Johannesburg		Urban		Clinic		1 - 3 months	Yes		Almost never	Don't know what CD4 is		Don't know		Don't know			Unchecked	Unchecked	Unchecked	Unchecked	Unchecked	Unchecked	Unchecked	Unchecked	Unchecked	Checked	Unchecked	Unchecked	Unchecked	Unchecked	Unchecked	Unchecked	Unchecked	Unchecked	Unchecked	Unchecked	Unchecked	Unchecked	Unchecked
83	2019-07-30	Clinic A	39		Unemployed		Match			Johannesburg		Urban		Clinic		1 - 3 months	Yes		Almost never	No		Don't know		No			Unchecked	Unchecked	Unchecked	Unchecked	Unchecked	Unchecked	Unchecked	Unchecked	Unchecked	Unchecked	Unchecked	Unchecked	Unchecked	Unchecked	Unchecked	Unchecked	Unchecked	Unchecked	Unchecked	Unchecked	Unchecked	Unchecked	Unchecked
84																											Unchecked	Unchecked	Unchecked	Unchecked	Unchecked	Unchecked	Unchecked	Unchecked	Unchecked	Unchecked	Unchecked	Unchecked	Unchecked	Unchecked	Unchecked	Unchecked	Unchecked	Unchecked	Unchecked	Unchecked	Unchecked	Unchecked	Unchecked
85	2019-07-30	Clinic A	44	Woman	Unemployed		Match			Johannesburg		Urban		Clinic		7 - 12 months	Yes		Almost never	No		Yes		Yes	One pill a day, fixed dosed combination (FDC)		Unchecked	Unchecked	Unchecked	Unchecked	Unchecked	Unchecked	Unchecked	Unchecked	Unchecked	Unchecked	Unchecked	Unchecked	Unchecked	Checked	Unchecked	Unchecked	Unchecked	Unchecked	Unchecked	Unchecked	Unchecked	Unchecked	Unchecked
86																											Unchecked	Unchecked	Unchecked	Unchecked	Unchecked	Unchecked	Unchecked	Unchecked	Unchecked	Unchecked	Unchecked	Unchecked	Unchecked	Unchecked	Unchecked	Unchecked	Unchecked	Unchecked	Unchecked	Unchecked	Unchecked	Unchecked	Unchecked
87																											Unchecked	Unchecked	Unchecked	Unchecked	Unchecked	Unchecked	Unchecked	Unchecked	Unchecked	Unchecked	Unchecked	Unchecked	Unchecked	Unchecked	Unchecked	Unchecked	Unchecked	Unchecked	Unchecked	Unchecked	Unchecked	Unchecked	Unchecked
88	2019-07-30	Clinic A	30	Woman	Employed		Match			Johannesburg		Urban		Clinic		3 - 6 months	Yes		Almost never	No		Don't know		No			Unchecked	Unchecked	Unchecked	Unchecked	Unchecked	Unchecked	Checked	Unchecked	Unchecked	Unchecked	Unchecked	Unchecked	Unchecked	Checked	Unchecked	Unchecked	Unchecked	Unchecked	Unchecked	Unchecked	Unchecked	Unchecked	Unchecked
89																											Unchecked	Unchecked	Unchecked	Unchecked	Unchecked	Unchecked	Unchecked	Unchecked	Unchecked	Unchecked	Unchecked	Unchecked	Unchecked	Unchecked	Unchecked	Unchecked	Unchecked	Unchecked	Unchecked	Unchecked	Unchecked	Unchecked	Unchecked
90	2019-07-30	Clinic E	36	Woman			Match			Johannesburg		Urban		Clinic		> 12 months	Yes		Almost never	No		No		No			Unchecked	Unchecked	Unchecked	Unchecked	Unchecked	Unchecked	Unchecked	Unchecked	Unchecked	Unchecked	Unchecked	Unchecked	Unchecked	Unchecked	Unchecked	Unchecked	Unchecked	Unchecked	Unchecked	Unchecked	Unchecked	Unchecked	Unchecked
91	2019-07-29	Clinic A	37	Woman	Unemployed											3 - 6 months	Yes		Almost never	No		Don't know		Yes	One pill a day, fixed dosed combination (FDC)		Unchecked	Unchecked	Unchecked	Unchecked	Unchecked	Unchecked	Unchecked	Unchecked	Unchecked	Unchecked	Unchecked	Unchecked	Unchecked	Unchecked	Unchecked	Unchecked	Unchecked	Unchecked	Unchecked	Unchecked	Unchecked	Unchecked	Unchecked
92																											Unchecked	Unchecked	Unchecked	Unchecked	Unchecked	Unchecked	Unchecked	Unchecked	Unchecked	Unchecked	Unchecked	Unchecked	Unchecked	Unchecked	Unchecked	Unchecked	Unchecked	Unchecked	Unchecked	Unchecked	Unchecked	Unchecked	Unchecked
93	2019-07-29	Clinic C	43	Woman	Blank		Match			Johannesburg		Urban		Clinic		> 12 months	No		One or more times a month	No		Don't know		No			Unchecked	Unchecked	Unchecked	Unchecked	Unchecked	Unchecked	Checked	Unchecked	Unchecked	Unchecked	Unchecked	Unchecked	Unchecked	Unchecked	Unchecked	Unchecked	Unchecked	Unchecked	Unchecked	Unchecked	Unchecked	Unchecked	Unchecked
94																											Unchecked	Unchecked	Unchecked	Unchecked	Unchecked	Unchecked	Unchecked	Unchecked	Unchecked	Unchecked	Unchecked	Unchecked	Unchecked	Unchecked	Unchecked	Unchecked	Unchecked	Unchecked	Unchecked	Unchecked	Unchecked	Unchecked	Unchecked
95																											Unchecked	Unchecked	Unchecked	Unchecked	Unchecked	Unchecked	Unchecked	Unchecked	Unchecked	Unchecked	Unchecked	Unchecked	Unchecked	Unchecked	Unchecked	Unchecked	Unchecked	Unchecked	Unchecked	Unchecked	Unchecked	Unchecked	Unchecked
96	2019-07-29	Clinic E	35				Match			Johannesburg		Urban		Clinic		7 - 12 months	Yes		One or more times a month	No		Don't know		Yes	Isoniazid Preventive Therapy (IPT)		Unchecked	Unchecked	Unchecked	Unchecked	Unchecked	Unchecked	Checked	Unchecked	Unchecked	Unchecked	Unchecked	Unchecked	Unchecked	Unchecked	Unchecked	Unchecked	Unchecked	Unchecked	Unchecked	Unchecked	Unchecked	Unchecked	Unchecked
97																											Unchecked	Unchecked	Unchecked	Unchecked	Unchecked	Unchecked	Unchecked	Unchecked	Unchecked	Unchecked	Unchecked	Unchecked	Unchecked	Unchecked	Unchecked	Unchecked	Unchecked	Unchecked	Unchecked	Unchecked	Unchecked	Unchecked	Unchecked
98	2019-07-25	Clinic F	17	Man	Unemployed		Unmatch		in JHB	Johannesburg		Urban		Clinic		> 12 months	Yes		Less than once a month	Yes		No		No			Unchecked	Unchecked	Unchecked	Unchecked	Unchecked	Unchecked	Unchecked	Unchecked	Checked	Unchecked	Unchecked	Unchecked	Unchecked	Unchecked	Unchecked	Unchecked	Unchecked	Unchecked	Unchecked	Unchecked	Unchecked	Unchecked	Unchecked
99	2019-07-26	Clinic E	31	Woman	Unemployed		Match			Johannesburg		Urban		Clinic		1 - 3 months	Yes		One or more times a month	No		Don't know		No			Unchecked	Unchecked	Unchecked	Unchecked	Unchecked	Unchecked	Unchecked	Unchecked	Unchecked	Unchecked	Unchecked	Unchecked	Unchecked	Unchecked	Unchecked	Unchecked	Unchecked	Unchecked	Unchecked	Unchecked	Unchecked	Unchecked	Unchecked
100	2019-07-23	Clinic A	47	Woman	Employed	Domestic work	Match			Johannesburg		Rural		Clinic		7 - 12 months	Yes		Almost never	No		Yes		Yes	One pill a day, fixed dosed combination (FDC)		Unchecked	Unchecked	Unchecked	Unchecked	Unchecked	Unchecked	Unchecked	Unchecked	Unchecked	Unchecked	Unchecked	Unchecked	Unchecked	Unchecked	Unchecked	Unchecked	Unchecked	Unchecked	Unchecked	Unchecked	Unchecked	Unchecked	Unchecked
101	2019-07-29	Clinic E	57				Match			Johannesburg		Urban		Clinic		7 - 12 months	Yes		Almost never	Yes	<200 cells/µl	Don't know		Yes	Other	Atroiza	Unchecked	Unchecked	Unchecked	Unchecked	Unchecked	Unchecked	Unchecked	Unchecked	Unchecked	Unchecked	Unchecked	Unchecked	Checked	Unchecked	Unchecked	Unchecked	Unchecked	Unchecked	Unchecked	Unchecked	Unchecked	Unchecked	Unchecked
102	2019-07-18	Clinic B	38	Man	Blank		Match			Johannesburg		Urban		Clinic		3 - 6 months	Yes			Yes	501-1500 cells/µl	Yes					Unchecked	Unchecked	Unchecked	Unchecked	Unchecked	Unchecked	Unchecked	Unchecked	Unchecked	Unchecked	Unchecked	Unchecked	Unchecked	Unchecked	Checked	Unchecked	Unchecked	Unchecked	Unchecked	Unchecked	Unchecked	Unchecked	Unchecked
103	2019-07-24	Clinic E	40	Man												3 - 6 months	Yes							Yes	One pill a day, fixed dosed combination (FDC)		Unchecked	Unchecked	Unchecked	Unchecked	Unchecked	Unchecked	Unchecked	Unchecked	Unchecked	Unchecked	Unchecked	Unchecked	Unchecked	Unchecked	Unchecked	Unchecked	Unchecked	Unchecked	Unchecked	Unchecked	Unchecked	Unchecked	Unchecked
104	2019-08-07	Clinic F	51	Man	Employed		Match			Johannesburg		Urban		Clinic		7 - 12 months	Yes		Almost never	No		No		Yes			Unchecked	Unchecked	Unchecked	Unchecked	Unchecked	Unchecked	Unchecked	Unchecked	Unchecked	Unchecked	Unchecked	Unchecked	Unchecked	Unchecked	Checked	Unchecked	Unchecked	Unchecked	Unchecked	Unchecked	Unchecked	Unchecked	Unchecked
105	2019-07-31	Clinic F	39	Man	Unemployed		Match			Johannesburg		Urban		Clinic		1 - 3 months	Yes		Almost never	No		Don't know		Yes			Unchecked	Unchecked	Unchecked	Unchecked	Unchecked	Unchecked	Unchecked	Unchecked	Unchecked	Unchecked	Unchecked	Unchecked	Unchecked	Unchecked	Unchecked	Unchecked	Unchecked	Unchecked	Unchecked	Unchecked	Unchecked	Unchecked	Unchecked
106	2019-08-03	Clinic D	50	Man	Employed	Cctv Installer	Unmatch	Pankop	other province in SA	Other	Mpumalanga	Rural		Clinic			Yes		Almost never	Don't know what CD4 is		Don't know what viral count/suppression is		No			Unchecked	Unchecked	Unchecked	Checked	Unchecked	Unchecked	Unchecked	Unchecked	Unchecked	Unchecked	Unchecked	Unchecked	Unchecked	Unchecked	Unchecked	Unchecked	Unchecked	Unchecked	Unchecked	Unchecked	Unchecked	Unchecked	Unchecked
107	2019-08-05	Clinic D	54	Man	Unemployed							Urban				7 - 12 months	Yes	But decided to stop because he thought they were making him gain weight.	One or more times a week	Don't know what CD4 is		Don't know what viral count/suppression is		Don't know			Unchecked	Unchecked	Unchecked	Unchecked	Unchecked	Unchecked	Unchecked	Unchecked	Unchecked	Unchecked	Unchecked	Unchecked	Unchecked	Unchecked	Unchecked	Unchecked	Unchecked	Checked	Unchecked	Unchecked	Unchecked	Unchecked	Unchecked
108	2019-08-07	Clinic D	30	Woman	Employed	Cleaner	Match			Johannesburg		Urban		Clinic		> 12 months	Yes		Almost never	Yes	350-500 cells/µl	Don't know		Don't know			Unchecked	Checked	Unchecked	Unchecked	Unchecked	Unchecked	Unchecked	Unchecked	Unchecked	Unchecked	Unchecked	Unchecked	Unchecked	Unchecked	Unchecked	Unchecked	Unchecked	Unchecked	Unchecked	Unchecked	Unchecked	Unchecked	Unchecked
109	2019-08-05	Clinic A	47	Man	Employed	Lay counsellor at masakhane	Match			Johannesburg		Urban		Clinic		1 - 3 months	Yes			No				Yes	One pill a day, fixed dosed combination (FDC)		Unchecked	Unchecked	Unchecked	Unchecked	Unchecked	Unchecked	Unchecked	Unchecked	Unchecked	Unchecked	Unchecked	Unchecked	Unchecked	Unchecked	Unchecked	Unchecked	Unchecked	Unchecked	Unchecked	Unchecked	Unchecked	Unchecked	Unchecked
110	2019-08-03	Clinic B	43	Woman	Employed	General worker	Unmatch		in JHB	Johannesburg		Urban		Clinic		1 - 3 months	Yes		Almost never	No		Don't know		No			Unchecked	Unchecked	Unchecked	Unchecked	Unchecked	Unchecked	Unchecked	Unchecked	Unchecked	Unchecked	Unchecked	Unchecked	Unchecked	Unchecked	Checked	Unchecked	Unchecked	Unchecked	Unchecked	Unchecked	Unchecked	Unchecked	Unchecked
111	2019-08-05	Clinic B	27	Woman			Unmatch		other province in SA	Other	Eastern Cape	Rural				3 - 6 months	Yes			Yes	501-1500 cells/µl	No		Yes	One pill a day, fixed dosed combination (FDC)		Unchecked	Unchecked	Unchecked	Unchecked	Unchecked	Unchecked	Unchecked	Unchecked	Unchecked	Unchecked	Unchecked	Unchecked	Unchecked	Unchecked	Unchecked	Unchecked	Unchecked	Unchecked	Unchecked	Unchecked	Unchecked	Unchecked	Unchecked
112	2019-08-05	Clinic B	44				Unmatch		in JHB	Johannesburg		Urban		Clinic				I never stopped RX				Yes		Yes	One pill a day, fixed dosed combination (FDC)		Unchecked	Unchecked	Unchecked	Unchecked	Unchecked	Unchecked	Unchecked	Unchecked	Unchecked	Unchecked	Unchecked	Unchecked	Unchecked	Unchecked	Unchecked	Unchecked	Unchecked	Unchecked	Unchecked	Unchecked	Unchecked	Unchecked	Unchecked
113	2019-08-06	Clinic B	31	Woman			Unmatch	Phumalanga	other province in SA	Other	Eastern cape	Rural				7 - 12 months	Yes		One or more times a month	No		Don't know what viral count/suppression is		Yes	One pill a day, fixed dosed combination (FDC)		Unchecked	Unchecked	Unchecked	Unchecked	Unchecked	Unchecked	Unchecked	Unchecked	Unchecked	Unchecked	Unchecked	Unchecked	Unchecked	Unchecked	Unchecked	Unchecked	Unchecked	Unchecked	Unchecked	Unchecked	Unchecked	Unchecked	Unchecked
114	2019-07-09	Clinic E	27	Man	Employed	Security	Match			Other	Kzn					7 - 12 months	Yes			No		Don't know what viral count/suppression is		Don't know			Unchecked	Checked	Unchecked	Unchecked	Unchecked	Unchecked	Unchecked	Unchecked	Unchecked	Unchecked	Unchecked	Unchecked	Unchecked	Unchecked	Unchecked	Unchecked	Unchecked	Unchecked	Unchecked	Unchecked	Unchecked	Unchecked	Unchecked
115	2019-08-07	Clinic E	24	Woman			Match			Johannesburg		Urban		Clinic		3 - 6 months	Yes		Almost never	No		Don't know		No			Unchecked	Checked	Unchecked	Unchecked	Unchecked	Unchecked	Unchecked	Unchecked	Unchecked	Unchecked	Unchecked	Unchecked	Unchecked	Unchecked	Unchecked	Unchecked	Unchecked	Unchecked	Unchecked	Unchecked	Unchecked	Unchecked	Unchecked
116	2019-08-12	Clinic E	28	Woman			Match			Johannesburg		Urban		Clinic		3 - 6 months	Yes		Almost never	No		Don't know what viral count/suppression is		Yes	Other	Tribuss	Unchecked	Unchecked	Unchecked	Unchecked	Unchecked	Unchecked	Unchecked	Unchecked	Unchecked	Unchecked	Unchecked	Unchecked	Unchecked	Unchecked	Unchecked	Unchecked	Unchecked	Unchecked	Unchecked	Unchecked	Unchecked	Unchecked	Unchecked
117	2019-07-31	Clinic E	37	Woman	Unemployed		Match			Johannesburg		Urban		Clinic		7 - 12 months	Yes			No		Don't know		No			Unchecked	Unchecked	Unchecked	Unchecked	Unchecked	Unchecked	Unchecked	Unchecked	Unchecked	Unchecked	Unchecked	Unchecked	Unchecked	Unchecked	Unchecked	Unchecked	Unchecked	Unchecked	Unchecked	Unchecked	Checked	Unchecked	Unchecked
124	2019-08-14	Clinic F	36	Woman	Unemployed		Unmatch		in JHB	Johannesburg		Urban		Clinic		> 12 months	Yes		Almost never	No		Don't know		Yes			Unchecked	Unchecked	Unchecked	Unchecked	Unchecked	Unchecked	Unchecked	Unchecked	Unchecked	Unchecked	Unchecked	Checked	Unchecked	Unchecked	Unchecked	Unchecked	Unchecked	Unchecked	Unchecked	Unchecked	Unchecked	Unchecked	Unchecked
125	2019-08-05	Clinic E	37	Woman	Blank		Match			Johannesburg		Urban		Clinic		3 - 6 months	Yes			No		Don't know what viral count/suppression is		Yes	One pill a day, fixed dosed combination (FDC)		Unchecked	Unchecked	Unchecked	Checked	Unchecked	Unchecked	Unchecked	Unchecked	Unchecked	Unchecked	Unchecked	Unchecked	Unchecked	Unchecked	Unchecked	Unchecked	Unchecked	Unchecked	Unchecked	Unchecked	Unchecked	Unchecked	Unchecked
126	2019-08-13	Clinic E			Unemployed		Match			Johannesburg		Urban		Clinic			Mostly		Almost never	No		No		No			Unchecked	Unchecked	Unchecked	Unchecked	Unchecked	Unchecked	Checked	Unchecked	Unchecked	Unchecked	Unchecked	Unchecked	Unchecked	Unchecked	Unchecked	Unchecked	Unchecked	Unchecked	Unchecked	Unchecked	Unchecked	Unchecked	Unchecked
127	2019-08-14	Clinic E	46		Unemployed		Match			Johannesburg		Urban		Clinic			Yes		Almost never	Don't know what CD4 is		Don't know		Yes	Other	Tribuss	Unchecked	Unchecked	Unchecked	Unchecked	Unchecked	Unchecked	Unchecked	Unchecked	Unchecked	Unchecked	Unchecked	Unchecked	Unchecked	Checked	Unchecked	Unchecked	Unchecked	Unchecked	Unchecked	Unchecked	Unchecked	Unchecked	Unchecked
128	2019-08-15	Clinic E	33				Match			Johannesburg		Urban		Clinic		3 - 6 months	Mostly			Yes	<200 cells/µl			Yes	Other	Atroila	Unchecked	Unchecked	Unchecked	Unchecked	Unchecked	Unchecked	Unchecked	Unchecked	Unchecked	Unchecked	Unchecked	Unchecked	Unchecked	Unchecked	Unchecked	Unchecked	Unchecked	Unchecked	Unchecked	Unchecked	Unchecked	Unchecked	Unchecked
129	2019-08-12	Clinic E	48				Match			Johannesburg		Urban		Clinic		> 12 months	Yes			Yes	<200 cells/µl			Yes	One pill a day, fixed dosed combination (FDC)		Unchecked	Unchecked	Unchecked	Unchecked	Unchecked	Unchecked	Unchecked	Unchecked	Unchecked	Unchecked	Unchecked	Unchecked	Unchecked	Unchecked	Unchecked	Unchecked	Unchecked	Unchecked	Unchecked	Unchecked	Unchecked	Unchecked	Unchecked
130	2019-08-06	Clinic E	69	Woman			Match			Johannesburg		Urban		Clinic		1 - 3 months	Yes			No		Don't know what viral count/suppression is		Yes	Other	Atroiza	Unchecked	Unchecked	Unchecked	Unchecked	Unchecked	Unchecked	Unchecked	Unchecked	Unchecked	Unchecked	Unchecked	Checked	Unchecked	Unchecked	Unchecked	Unchecked	Unchecked	Unchecked	Unchecked	Checked	Unchecked	Unchecked	Unchecked
131	2019-08-14	Clinic B	28	Woman			Match			Johannesburg		Urban		Clinic		3 - 6 months	Yes		Almost never			No		Don't know			Unchecked	Unchecked	Unchecked	Unchecked	Checked	Unchecked	Unchecked	Unchecked	Unchecked	Unchecked	Unchecked	Unchecked	Unchecked	Unchecked	Unchecked	Unchecked	Unchecked	Unchecked	Unchecked	Unchecked	Unchecked	Unchecked	Unchecked
132	2019-08-13	Clinic A	67	Man	Blank		Match			Johannesburg		Urban		Clinic		7 - 12 months	Yes			No				No			Unchecked	Unchecked	Unchecked	Unchecked	Unchecked	Unchecked	Unchecked	Unchecked	Unchecked	Unchecked	Unchecked	Unchecked	Unchecked	Unchecked	Unchecked	Unchecked	Unchecked	Unchecked	Unchecked	Unchecked	Unchecked	Unchecked	Unchecked
133	2019-08-01	Clinic A	24	Woman	Employed	Laundry Worker	Match			Johannesburg		Urban		Clinic		1 - 3 months	Yes		Less than once a month	No				Yes	One pill a day, fixed dosed combination (FDC)		Unchecked	Unchecked	Unchecked	Unchecked	Unchecked	Unchecked	Unchecked	Unchecked	Unchecked	Unchecked	Unchecked	Unchecked	Unchecked	Unchecked	Unchecked	Unchecked	Unchecked	Unchecked	Unchecked	Unchecked	Unchecked	Unchecked	Unchecked
134	2019-08-14	Clinic A	21	Man	Employed	Car wash	Match			Johannesburg		Urban		Clinic		3 - 6 months	Yes		Almost never	No		Yes		Yes	One pill a day, fixed dosed combination (FDC)		Unchecked	Unchecked	Unchecked	Unchecked	Unchecked	Unchecked	Unchecked	Unchecked	Unchecked	Unchecked	Unchecked	Unchecked	Checked	Unchecked	Unchecked	Unchecked	Unchecked	Unchecked	Unchecked	Unchecked	Unchecked	Unchecked	Unchecked
135	2019-08-12	Clinic B	36	Woman			Match			Johannesburg		Urban		Clinic		3 - 6 months	Yes		Almost never	No		No		Don't know			Unchecked	Unchecked	Unchecked	Unchecked	Unchecked	Unchecked	Unchecked	Unchecked	Unchecked	Unchecked	Unchecked	Unchecked	Unchecked	Unchecked	Unchecked	Unchecked	Unchecked	Unchecked	Unchecked	Unchecked	Unchecked	Unchecked	Unchecked
156	2019-08-21	Clinic F	33	Woman	Employed		Match			Johannesburg		Urban		Clinic		3 - 6 months	Yes		Almost never	No		Don't know		Yes			Unchecked	Checked	Unchecked	Unchecked	Unchecked	Unchecked	Unchecked	Unchecked	Unchecked	Unchecked	Unchecked	Unchecked	Unchecked	Unchecked	Unchecked	Unchecked	Unchecked	Unchecked	Unchecked	Unchecked	Unchecked	Unchecked	Unchecked
157	2019-08-21	Clinic F	50	Man	Unemployed		Match			Johannesburg		Urban		Clinic		3 - 6 months	Yes		Almost never	No		Don't know		Yes			Unchecked	Checked	Unchecked	Unchecked	Unchecked	Unchecked	Unchecked	Unchecked	Unchecked	Unchecked	Unchecked	Unchecked	Unchecked	Unchecked	Unchecked	Unchecked	Unchecked	Unchecked	Unchecked	Unchecked	Unchecked	Unchecked	Unchecked
158	2019-08-19	Clinic A	28	Woman	Employed	Cooker	Match			Johannesburg		Urban		Clinic		1 - 3 months	No			Yes		Yes		Yes	One pill a day, fixed dosed combination (FDC)		Unchecked	Unchecked	Unchecked	Unchecked	Unchecked	Unchecked	Unchecked	Unchecked	Unchecked	Unchecked	Unchecked	Unchecked	Unchecked	Unchecked	Unchecked	Unchecked	Unchecked	Unchecked	Unchecked	Unchecked	Unchecked	Unchecked	Unchecked
159	2019-08-22	Clinic C	37				Unmatch		in JHB	Johannesburg		Urban		Clinic		7 - 12 months				Don't know what CD4 is				Don't know			Unchecked	Unchecked	Unchecked	Unchecked	Unchecked	Unchecked	Unchecked	Unchecked	Unchecked	Unchecked	Unchecked	Unchecked	Unchecked	Unchecked	Unchecked	Unchecked	Unchecked	Unchecked	Unchecked	Unchecked	Unchecked	Checked	Unchecked
160	2019-08-22	Clinic C	37	Man	Unemployed		Match			Johannesburg		Peri-urban		Clinic		> 12 months	Mostly		Less than once a month	No		No		No			Unchecked	Unchecked	Unchecked	Checked	Unchecked	Unchecked	Unchecked	Unchecked	Unchecked	Unchecked	Unchecked	Unchecked	Unchecked	Unchecked	Unchecked	Unchecked	Unchecked	Unchecked	Unchecked	Unchecked	Unchecked	Unchecked	Unchecked
161	2019-08-19	Clinic C		Woman			Match			Johannesburg																	Unchecked	Unchecked	Unchecked	Unchecked	Unchecked	Unchecked	Unchecked	Unchecked	Unchecked	Unchecked	Unchecked	Unchecked	Unchecked	Unchecked	Unchecked	Unchecked	Unchecked	Unchecked	Unchecked	Unchecked	Unchecked	Unchecked	Unchecked
162	2019-08-21	Clinic E	48		Employed		Match			Johannesburg				Clinic		> 12 months	Yes		Almost never	No		No		No			Checked	Unchecked	Unchecked	Unchecked	Unchecked	Unchecked	Unchecked	Unchecked	Unchecked	Unchecked	Unchecked	Unchecked	Unchecked	Unchecked	Unchecked	Unchecked	Unchecked	Unchecked	Unchecked	Unchecked	Unchecked	Unchecked	Unchecked
163	2019-08-20	Clinic B	38	Woman			Match			Johannesburg		Urban		Clinic		7 - 12 months	Yes		Almost never	No		Don't know what viral count/suppression is		Yes	One pill a day, fixed dosed combination (FDC)		Unchecked	Unchecked	Unchecked	Unchecked	Unchecked	Unchecked	Unchecked	Unchecked	Unchecked	Unchecked	Unchecked	Unchecked	Unchecked	Unchecked	Unchecked	Unchecked	Unchecked	Checked	Unchecked	Unchecked	Unchecked	Unchecked	Unchecked
164	2019-08-16	Clinic B	41				Unmatch		in JHB	Johannesburg		Urban		Clinic		7 - 12 months	Yes		Almost never	No		Don't know		Yes	One pill a day, fixed dosed combination (FDC)		Unchecked	Unchecked	Unchecked	Unchecked	Unchecked	Unchecked	Unchecked	Unchecked	Unchecked	Unchecked	Unchecked	Unchecked	Unchecked	Checked	Unchecked	Unchecked	Unchecked	Unchecked	Unchecked	Unchecked	Unchecked	Unchecked	Unchecked
165	2019-08-21	Clinic B	29	Woman			Match			Johannesburg		Urban		Clinic		3 - 6 months	Yes		Almost never	No		Don't know		Don't know			Unchecked	Checked	Unchecked	Unchecked	Unchecked	Unchecked	Unchecked	Unchecked	Unchecked	Unchecked	Unchecked	Unchecked	Unchecked	Unchecked	Unchecked	Unchecked	Unchecked	Unchecked	Unchecked	Unchecked	Unchecked	Unchecked	Unchecked
166	2019-08-15	Clinic A	50	Man	Unemployed		Match			Johannesburg		Urban		Clinic		3 - 6 months	Yes		Almost never	No		No		Yes			Unchecked	Unchecked	Unchecked	Unchecked	Unchecked	Unchecked	Unchecked	Unchecked	Unchecked	Unchecked	Unchecked	Unchecked	Unchecked	Unchecked	Unchecked	Unchecked	Unchecked	Unchecked	Unchecked	Unchecked	Unchecked	Unchecked	Unchecked
167	2019-08-07	Clinic A	36	Woman	Unemployed		Match			Johannesburg		Urban		Clinic		> 12 months			Almost never	Yes	350-500 cells/µl			Yes	One pill a day, fixed dosed combination (FDC)		Unchecked	Unchecked	Unchecked	Unchecked	Unchecked	Unchecked	Unchecked	Unchecked	Unchecked	Unchecked	Unchecked	Unchecked	Unchecked	Unchecked	Unchecked	Unchecked	Unchecked	Unchecked	Unchecked	Unchecked	Unchecked	Unchecked	Unchecked
168	2019-08-23	Clinic D	30	Woman	Unemployed		Unmatch		in JHB	Johannesburg		Urban		Clinic		> 12 months	Yes		Almost never	No		Don't know		Don't know			Unchecked	Unchecked	Unchecked	Unchecked	Unchecked	Unchecked	Unchecked	Unchecked	Unchecked	Unchecked	Unchecked	Unchecked	Unchecked	Unchecked	Unchecked	Unchecked	Unchecked	Unchecked	Checked	Unchecked	Unchecked	Unchecked	Unchecked
169	2019-08-23	Clinic D	35	Man	Employed		Unmatch	Gway clinic	outside country	Other	Zimbabwe						Yes		Almost never	No		Don't know		No			Unchecked	Unchecked	Unchecked	Unchecked	Unchecked	Unchecked	Unchecked	Unchecked	Unchecked	Unchecked	Unchecked	Unchecked	Unchecked	Unchecked	Unchecked	Unchecked	Unchecked	Checked	Unchecked	Unchecked	Unchecked	Unchecked	Unchecked
170	2019-08-22	Clinic D	48	Man	Employed	Driver	Match			Johannesburg		Urban		Clinic		1 - 3 months	Yes		Almost never	Don't know what CD4 is		Don't know		Yes	Other	Tribuss	Unchecked	Checked	Unchecked	Unchecked	Unchecked	Unchecked	Unchecked	Unchecked	Unchecked	Unchecked	Unchecked	Unchecked	Unchecked	Unchecked	Unchecked	Unchecked	Unchecked	Unchecked	Unchecked	Unchecked	Unchecked	Unchecked	Unchecked
171	2019-08-21	Clinic A	30	Woman	Unemployed		Match			Johannesburg		Urban		Clinic		3 - 6 months	Yes		Almost never	Yes	<200 cells/µl	Yes		Yes	One pill a day, fixed dosed combination (FDC)		Unchecked	Unchecked	Unchecked	Unchecked	Unchecked	Unchecked	Unchecked	Unchecked	Unchecked	Unchecked	Unchecked	Unchecked	Unchecked	Unchecked	Unchecked	Unchecked	Unchecked	Unchecked	Unchecked	Unchecked	Unchecked	Unchecked	Unchecked
172	2019-08-19	Clinic A	42	Man	Unemployed		Match			Johannesburg		Urban		Clinic		> 12 months	Yes			No		Don't know		Yes	One pill a day, fixed dosed combination (FDC)		Unchecked	Checked	Unchecked	Unchecked	Unchecked	Unchecked	Unchecked	Unchecked	Unchecked	Unchecked	Unchecked	Unchecked	Unchecked	Unchecked	Unchecked	Unchecked	Unchecked	Unchecked	Unchecked	Unchecked	Unchecked	Unchecked	Unchecked
173	2019-08-16	Clinic A	50	Woman	Unemployed		Match			Johannesburg		Urban		Clinic		> 12 months	Yes		Almost never	No		Yes		Yes	One pill a day, fixed dosed combination (FDC)		Unchecked	Unchecked	Unchecked	Unchecked	Unchecked	Unchecked	Unchecked	Unchecked	Unchecked	Unchecked	Unchecked	Unchecked	Unchecked	Unchecked	Unchecked	Unchecked	Unchecked	Unchecked	Unchecked	Unchecked	Unchecked	Unchecked	Unchecked
174	2019-08-16	Clinic A	37	Woman	Unemployed		Match			Johannesburg		Urban		Clinic		1 - 3 months		She never took treatment									Unchecked	Unchecked	Unchecked	Unchecked	Unchecked	Unchecked	Unchecked	Unchecked	Unchecked	Unchecked	Unchecked	Unchecked	Unchecked	Unchecked	Unchecked	Unchecked	Unchecked	Unchecked	Unchecked	Unchecked	Unchecked	Unchecked	Unchecked
175	2019-08-22	Clinic A	35	Woman			Unmatch		in JHB	Johannesburg		Urban		Clinic		7 - 12 months	Yes			No		Yes		Yes	One pill a day, fixed dosed combination (FDC)		Unchecked	Unchecked	Unchecked	Unchecked	Unchecked	Unchecked	Unchecked	Unchecked	Unchecked	Unchecked	Unchecked	Unchecked	Unchecked	Unchecked	Unchecked	Unchecked	Unchecked	Unchecked	Unchecked	Unchecked	Unchecked	Unchecked	Unchecked
176	2019-08-22	Clinic A	40	Man	Employed	Engineer	Match			Johannesburg		Urban		Clinic		3 - 6 months	Yes		Almost never	No		Yes		Yes	One pill a day, fixed dosed combination (FDC)		Unchecked	Unchecked	Unchecked	Unchecked	Unchecked	Unchecked	Unchecked	Unchecked	Unchecked	Unchecked	Unchecked	Unchecked	Unchecked	Unchecked	Unchecked	Unchecked	Unchecked	Unchecked	Unchecked	Unchecked	Unchecked	Unchecked	Unchecked
177																											Unchecked	Unchecked	Unchecked	Unchecked	Unchecked	Unchecked	Unchecked	Unchecked	Unchecked	Unchecked	Unchecked	Unchecked	Unchecked	Unchecked	Unchecked	Unchecked	Unchecked	Unchecked	Unchecked	Unchecked	Unchecked	Unchecked	Unchecked
178	2019-08-26	Clinic B	27	Woman			Unmatch		in JHB								Yes		Almost never	No		Don't know		Yes	One pill a day, fixed dosed combination (FDC)		Unchecked	Unchecked	Unchecked	Unchecked	Unchecked	Unchecked	Unchecked	Unchecked	Unchecked	Unchecked	Unchecked	Unchecked	Unchecked	Unchecked	Unchecked	Unchecked	Unchecked	Checked	Unchecked	Unchecked	Unchecked	Unchecked	Unchecked
179	2019-08-27	Clinic C																									Unchecked	Unchecked	Unchecked	Unchecked	Unchecked	Unchecked	Unchecked	Unchecked	Unchecked	Unchecked	Unchecked	Unchecked	Unchecked	Unchecked	Unchecked	Unchecked	Unchecked	Unchecked	Unchecked	Unchecked	Unchecked	Unchecked	Unchecked
180	2019-08-27	Clinic C	32	Woman	Employed	KFC	Unmatch		in JHB	Johannesburg		Peri-urban		Clinic		3 - 6 months	Yes		Almost never	No		Don't know		Don't know			Unchecked	Checked	Unchecked	Unchecked	Unchecked	Unchecked	Unchecked	Unchecked	Unchecked	Unchecked	Unchecked	Unchecked	Unchecked	Unchecked	Unchecked	Unchecked	Unchecked	Unchecked	Unchecked	Unchecked	Unchecked	Unchecked	Unchecked
181	2019-08-08	Clinic E	32				Match			Johannesburg		Urban		Clinic		3 - 6 months	Yes			No		Don't know		Yes	Other	Atroiza	Unchecked	Checked	Unchecked	Unchecked	Unchecked	Unchecked	Unchecked	Unchecked	Unchecked	Unchecked	Unchecked	Unchecked	Unchecked	Unchecked	Unchecked	Unchecked	Unchecked	Unchecked	Unchecked	Unchecked	Unchecked	Unchecked	Unchecked
182	2019-08-30	Clinic B	57				Unmatch	Mpathe	other province in SA			Urban				1 - 3 months	Yes		Almost never	Don't know what CD4 is		Don't know		No			Unchecked	Checked	Unchecked	Unchecked	Unchecked	Unchecked	Unchecked	Unchecked	Unchecked	Unchecked	Unchecked	Unchecked	Unchecked	Unchecked	Unchecked	Unchecked	Unchecked	Unchecked	Unchecked	Unchecked	Unchecked	Unchecked	Unchecked
183	2019-08-29	Clinic B	54	Man	Employed	Security	Match			Johannesburg		Urban		Clinic		> 12 months	Yes		Almost never	No		Don't know		Don't know			Unchecked	Unchecked	Unchecked	Checked	Unchecked	Unchecked	Unchecked	Unchecked	Unchecked	Unchecked	Unchecked	Unchecked	Unchecked	Unchecked	Unchecked	Unchecked	Unchecked	Unchecked	Unchecked	Unchecked	Unchecked	Unchecked	Unchecked
184	2019-08-28	Clinic B	29	Woman			Match			Johannesburg		Urban		Clinic		7 - 12 months	No	Was not ready and scared	One or more times a week	No							Unchecked	Unchecked	Unchecked	Unchecked	Unchecked	Unchecked	Unchecked	Unchecked	Checked	Unchecked	Unchecked	Unchecked	Unchecked	Unchecked	Unchecked	Unchecked	Unchecked	Unchecked	Unchecked	Unchecked	Unchecked	Unchecked	Unchecked
185	2019-08-27	Clinic B	25	Man			Match			Johannesburg		Urban		Clinic		3 - 6 months	Yes		Less than once a month	No		Yes					Unchecked	Unchecked	Unchecked	Unchecked	Unchecked	Unchecked	Unchecked	Unchecked	Unchecked	Unchecked	Unchecked	Checked	Unchecked	Unchecked	Unchecked	Unchecked	Unchecked	Unchecked	Unchecked	Unchecked	Unchecked	Unchecked	Unchecked
186	2019-08-27	Clinic B	24	Woman			Unmatch	Nobody clinic	other province in SA	Other	Limpopo	Rural		Clinic		7 - 12 months	Yes			No				Yes	One pill a day, fixed dosed combination (FDC)		Unchecked	Unchecked	Unchecked	Unchecked	Unchecked	Unchecked	Unchecked	Unchecked	Unchecked	Unchecked	Unchecked	Unchecked	Unchecked	Unchecked	Unchecked	Unchecked	Unchecked	Unchecked	Unchecked	Unchecked	Unchecked	Unchecked	Unchecked
187	2019-09-06	Clinic F	35	Woman	Employed		Match			Johannesburg		Urban		Clinic			Yes		Almost never	Don't know what CD4 is		Don't know what viral count/suppression is		Yes			Unchecked	Unchecked	Unchecked	Unchecked	Unchecked	Unchecked	Unchecked	Unchecked	Unchecked	Unchecked	Unchecked	Unchecked	Unchecked	Unchecked	Unchecked	Unchecked	Unchecked	Checked	Unchecked	Unchecked	Unchecked	Unchecked	Unchecked
188	2019-08-27	Clinic F	33	Man	Employed		Match			Johannesburg		Urban		Clinic		> 12 months	Yes		Almost never	Don't know what CD4 is		No		Don't know			Unchecked	Unchecked	Unchecked	Checked	Unchecked	Unchecked	Unchecked	Unchecked	Unchecked	Unchecked	Unchecked	Unchecked	Unchecked	Unchecked	Unchecked	Unchecked	Unchecked	Unchecked	Unchecked	Unchecked	Unchecked	Unchecked	Unchecked
189	2019-08-27	Clinic F	21	Woman	Unemployed		Match			Johannesburg		Urban		Clinic		> 12 months	No		One or more times a month	Don't know what CD4 is		No		Don't know			Unchecked	Unchecked	Unchecked	Unchecked	Unchecked	Unchecked	Unchecked	Checked	Unchecked	Unchecked	Unchecked	Unchecked	Unchecked	Unchecked	Unchecked	Unchecked	Unchecked	Unchecked	Unchecked	Unchecked	Unchecked	Unchecked	Unchecked
190	2019-09-10	Clinic B	26	Woman			Match			Johannesburg		Urban		Clinic		> 12 months	Yes		Almost never	No		No		Don't know			Unchecked	Unchecked	Checked	Unchecked	Unchecked	Unchecked	Unchecked	Unchecked	Unchecked	Unchecked	Unchecked	Unchecked	Unchecked	Unchecked	Unchecked	Unchecked	Unchecked	Unchecked	Unchecked	Unchecked	Unchecked	Unchecked	Unchecked
191	2019-09-03	Clinic B	29	Woman			Match			Johannesburg		Urban		Clinic		> 12 months		I take it only once		No		Don't know		Yes	One pill a day, fixed dosed combination (FDC)		Unchecked	Checked	Unchecked	Unchecked	Unchecked	Unchecked	Unchecked	Unchecked	Unchecked	Unchecked	Unchecked	Unchecked	Unchecked	Unchecked	Unchecked	Unchecked	Unchecked	Unchecked	Unchecked	Unchecked	Unchecked	Unchecked	Unchecked
192	2019-08-31	Clinic B	2	Woman			Unmatch		in JHB	Johannesburg		Urban		Hospital		1 - 3 months	Yes		Almost never	No		Don't know		No			Unchecked	Unchecked	Unchecked	Unchecked	Unchecked	Unchecked	Unchecked	Checked	Unchecked	Unchecked	Unchecked	Unchecked	Unchecked	Unchecked	Unchecked	Unchecked	Unchecked	Unchecked	Unchecked	Unchecked	Unchecked	Unchecked	Unchecked
193	2019-09-05	Clinic C	37	Woman	Employed											> 12 months	Mostly		One or more times a month	Don't know what CD4 is		Don't know what viral count/suppression is		Don't know			Unchecked	Checked	Unchecked	Unchecked	Unchecked	Unchecked	Unchecked	Unchecked	Unchecked	Unchecked	Unchecked	Unchecked	Unchecked	Unchecked	Unchecked	Unchecked	Unchecked	Unchecked	Unchecked	Unchecked	Unchecked	Unchecked	Unchecked
194	2019-09-05	Clinic C	29				Match			Johannesburg		Urban		Clinic		> 12 months	Yes		Almost never	No		Yes		No			Unchecked	Unchecked	Unchecked	Unchecked	Unchecked	Unchecked	Unchecked	Unchecked	Unchecked	Unchecked	Unchecked	Unchecked	Unchecked	Unchecked	Unchecked	Unchecked	Unchecked	Unchecked	Unchecked	Unchecked	Unchecked	Unchecked	Unchecked
195	2019-09-02	Clinic D	3	Woman												> 12 months	No	Stayed at home never collected anywhere	One or more times a month	No		Don't know					Unchecked	Unchecked	Unchecked	Unchecked	Unchecked	Unchecked	Unchecked	Unchecked	Checked	Unchecked	Unchecked	Unchecked	Unchecked	Unchecked	Unchecked	Unchecked	Unchecked	Unchecked	Unchecked	Unchecked	Unchecked	Unchecked	Unchecked
196	2019-09-05	Clinic A	28	Man	Employed	Plumbing	Match			Johannesburg		Urban		Clinic		> 12 months	Yes			No				Yes	One pill a day, fixed dosed combination (FDC)		Unchecked	Unchecked	Unchecked	Unchecked	Unchecked	Unchecked	Unchecked	Unchecked	Unchecked	Unchecked	Unchecked	Unchecked	Unchecked	Unchecked	Unchecked	Unchecked	Unchecked	Unchecked	Unchecked	Unchecked	Unchecked	Unchecked	Unchecked
197	2019-09-03	Clinic A	60		Unemployed		Match			Johannesburg		Urban		Clinic		3 - 6 months	Yes		Almost never	Yes		Yes		Yes			Unchecked	Unchecked	Unchecked	Unchecked	Unchecked	Unchecked	Unchecked	Unchecked	Unchecked	Unchecked	Unchecked	Unchecked	Unchecked	Unchecked	Unchecked	Unchecked	Unchecked	Unchecked	Unchecked	Unchecked	Unchecked	Unchecked	Unchecked
198	2019-09-03	Clinic A	28	Woman	Employed		Match			Johannesburg		Urban		Clinic		3 - 6 months	Yes		Almost never	Yes			Not taken/done				Unchecked	Unchecked	Unchecked	Unchecked	Unchecked	Unchecked	Unchecked	Unchecked	Unchecked	Unchecked	Unchecked	Unchecked	Unchecked	Unchecked	Unchecked	Unchecked	Unchecked	Unchecked	Unchecked	Unchecked	Unchecked	Unchecked	Unchecked
199	2019-09-02	Clinic A	51	Man			Match			Johannesburg		Urban		Clinic		1 - 3 months	Yes		Almost never	No			Never taken	Yes	One pill a day, fixed dosed combination (FDC)		Unchecked	Unchecked	Unchecked	Unchecked	Unchecked	Unchecked	Unchecked	Unchecked	Unchecked	Unchecked	Unchecked	Unchecked	Unchecked	Unchecked	Unchecked	Unchecked	Unchecked	Unchecked	Unchecked	Unchecked	Unchecked	Unchecked	Unchecked
200	2019-08-30	Clinic A	38	Woman	Employed		Match			Johannesburg		Urban		Clinic		1 - 3 months	Yes			Yes	501-1500 cells/µl	Yes		Yes			Unchecked	Unchecked	Unchecked	Unchecked	Unchecked	Unchecked	Unchecked	Unchecked	Unchecked	Checked	Unchecked	Unchecked	Unchecked	Unchecked	Unchecked	Unchecked	Unchecked	Unchecked	Unchecked	Unchecked	Unchecked	Unchecked	Unchecked
201	2019-08-30	Clinic A	38	Woman	Employed		Match			Johannesburg		Urban		Clinic			Yes		Almost never	Yes		Yes					Unchecked	Unchecked	Unchecked	Unchecked	Unchecked	Unchecked	Unchecked	Unchecked	Unchecked	Unchecked	Unchecked	Unchecked	Unchecked	Unchecked	Checked	Unchecked	Unchecked	Unchecked	Unchecked	Unchecked	Unchecked	Unchecked	Unchecked
202	2019-08-30	Clinic A	39	Man	Employed		Match			Johannesburg		Urban		Clinic			Yes		Almost never	Yes		Yes		Yes			Unchecked	Unchecked	Unchecked	Unchecked	Unchecked	Unchecked	Unchecked	Unchecked	Unchecked	Unchecked	Unchecked	Unchecked	Unchecked	Checked	Checked	Unchecked	Unchecked	Unchecked	Unchecked	Unchecked	Unchecked	Unchecked	Unchecked
203	2019-08-30	Clinic A	21	Woman			Match			Johannesburg		Urban		Clinic			Yes		Almost never	Don't know what CD4 is		Don't know what viral count/suppression is		Yes			Unchecked	Unchecked	Unchecked	Unchecked	Unchecked	Unchecked	Unchecked	Unchecked	Unchecked	Unchecked	Unchecked	Unchecked	Unchecked	Unchecked	Unchecked	Unchecked	Unchecked	Unchecked	Unchecked	Unchecked	Unchecked	Unchecked	Unchecked
204	2019-08-30	Clinic A	50	Man	Unemployed		Match			Johannesburg		Urban		Clinic			Yes		Almost never	Yes		Yes		Yes			Unchecked	Unchecked	Unchecked	Unchecked	Unchecked	Unchecked	Unchecked	Unchecked	Unchecked	Checked	Unchecked	Unchecked	Unchecked	Unchecked	Unchecked	Unchecked	Unchecked	Unchecked	Unchecked	Unchecked	Unchecked	Unchecked	Unchecked
205	2019-08-26	Clinic A	28	Woman	Employed	Retail	Match			Johannesburg		Urban		Clinic		1 - 3 months	Yes		Almost never	Yes		Yes		Yes			Checked	Unchecked	Unchecked	Unchecked	Unchecked	Unchecked	Unchecked	Unchecked	Unchecked	Unchecked	Unchecked	Unchecked	Unchecked	Unchecked	Unchecked	Unchecked	Unchecked	Unchecked	Unchecked	Unchecked	Unchecked	Unchecked	Unchecked
206	2019-08-28	Clinic A	29	Trans			Match			Johannesburg		Urban		Clinic		1 - 3 months	Yes	She was taking her RX regularly	Less than once a month			Yes		Yes	One pill a day, fixed dosed combination (FDC)		Unchecked	Unchecked	Unchecked	Unchecked	Unchecked	Unchecked	Unchecked	Unchecked	Unchecked	Unchecked	Unchecked	Unchecked	Unchecked	Unchecked	Unchecked	Unchecked	Unchecked	Unchecked	Unchecked	Unchecked	Unchecked	Unchecked	Unchecked
207	2019-08-26	Clinic A	26	Man	Unemployed		Match			Johannesburg		Urban		Clinic		3 - 6 months	Yes		Almost never	Yes	501-1500 cells/µl	No					Unchecked	Unchecked	Unchecked	Unchecked	Unchecked	Unchecked	Unchecked	Unchecked	Unchecked	Unchecked	Unchecked	Unchecked	Unchecked	Unchecked	Unchecked	Unchecked	Unchecked	Unchecked	Unchecked	Unchecked	Unchecked	Unchecked	Unchecked
208	2019-08-28	Clinic A	37	Man	Employed	Electrical	Unmatch		in JHB	Johannesburg		Urban		Clinic		> 12 months	Yes		Almost never	No		Yes		Yes	One pill a day, fixed dosed combination (FDC)		Unchecked	Unchecked	Unchecked	Unchecked	Unchecked	Unchecked	Unchecked	Unchecked	Unchecked	Unchecked	Unchecked	Unchecked	Unchecked	Unchecked	Unchecked	Unchecked	Unchecked	Unchecked	Unchecked	Unchecked	Unchecked	Unchecked	Unchecked
209	2019-08-27	Clinic A	59	Man	Employed		Match			Johannesburg		Urban		Clinic		3 - 6 months	Yes		One or more times a month	Yes		Yes					Unchecked	Unchecked	Unchecked	Unchecked	Unchecked	Unchecked	Unchecked	Unchecked	Unchecked	Checked	Unchecked	Unchecked	Unchecked	Unchecked	Unchecked	Unchecked	Unchecked	Unchecked	Unchecked	Unchecked	Unchecked	Unchecked	Unchecked
210	2019-08-27	Clinic A	35	Man	Employed		Match			Johannesburg		Urban		Clinic		1 - 3 months	Yes			Yes							Checked	Unchecked	Unchecked	Unchecked	Unchecked	Unchecked	Unchecked	Unchecked	Unchecked	Checked	Unchecked	Unchecked	Unchecked	Unchecked	Unchecked	Unchecked	Unchecked	Unchecked	Unchecked	Unchecked	Unchecked	Unchecked	Unchecked
211	2019-08-27	Clinic A	51	Man	Employed		Match			Johannesburg		Urban		Clinic						No		Don't know what viral count/suppression is					Checked	Unchecked	Unchecked	Unchecked	Unchecked	Unchecked	Unchecked	Unchecked	Unchecked	Unchecked	Unchecked	Unchecked	Unchecked	Unchecked	Unchecked	Unchecked	Unchecked	Unchecked	Unchecked	Unchecked	Unchecked	Unchecked	Unchecked
212	2019-08-27	Clinic A	46	Woman	Employed		Match			Johannesburg		Urban		Clinic					Almost never			Yes		Yes			Unchecked	Unchecked	Unchecked	Unchecked	Unchecked	Unchecked	Unchecked	Unchecked	Unchecked	Checked	Unchecked	Unchecked	Unchecked	Unchecked	Unchecked	Unchecked	Unchecked	Unchecked	Unchecked	Unchecked	Unchecked	Unchecked	Unchecked
213	2019-08-27	Clinic A	35	Man	Employed		Match			Johannesburg		Urban		Clinic			Yes			Yes		Yes		Yes	One pill a day, fixed dosed combination (FDC)		Checked	Unchecked	Unchecked	Unchecked	Unchecked	Unchecked	Unchecked	Unchecked	Unchecked	Unchecked	Unchecked	Unchecked	Unchecked	Unchecked	Unchecked	Unchecked	Unchecked	Unchecked	Unchecked	Unchecked	Unchecked	Unchecked	Unchecked
214	2019-08-27	Clinic A	36	Man	Employed		Match			Johannesburg		Urban		Clinic		7 - 12 months	No			No		Don't know		No			Unchecked	Unchecked	Unchecked	Unchecked	Unchecked	Unchecked	Unchecked	Unchecked	Unchecked	Checked	Unchecked	Unchecked	Unchecked	Unchecked	Unchecked	Unchecked	Unchecked	Unchecked	Unchecked	Unchecked	Unchecked	Unchecked	Unchecked
215	2019-08-27	Clinic A	34	Woman	Unemployed		Match			Johannesburg		Urban		Clinic		7 - 12 months	Yes			Don't know what CD4 is		Don't know what viral count/suppression is		Yes			Unchecked	Unchecked	Unchecked	Unchecked	Unchecked	Unchecked	Unchecked	Unchecked	Unchecked	Checked	Unchecked	Unchecked	Unchecked	Unchecked	Unchecked	Unchecked	Unchecked	Unchecked	Unchecked	Unchecked	Unchecked	Unchecked	Unchecked
216	2019-09-10	Clinic F	44	Man	Employed		Match			Johannesburg		Urban		Clinic		> 12 months	No	Not for the first time defaulting	Almost never	Don't know what CD4 is		No					Unchecked	Unchecked	Unchecked	Checked	Unchecked	Unchecked	Unchecked	Unchecked	Unchecked	Unchecked	Unchecked	Unchecked	Unchecked	Unchecked	Unchecked	Unchecked	Unchecked	Unchecked	Unchecked	Unchecked	Unchecked	Unchecked	Unchecked
217	2019-09-16	Clinic D	41	Woman	Employed	Baby Sitter	Unmatch		out of JHB	Other	Venterpos					1 - 3 months	Yes		Almost never	No		Don't know		No			Unchecked	Unchecked	Unchecked	Checked	Unchecked	Unchecked	Unchecked	Unchecked	Unchecked	Unchecked	Unchecked	Unchecked	Unchecked	Unchecked	Unchecked	Unchecked	Unchecked	Unchecked	Unchecked	Unchecked	Unchecked	Unchecked	Unchecked
218	2019-09-13	Clinic D	39	Man	Employed									Clinic			Yes		Almost never	No		Don't know		Don't know			Unchecked	Unchecked	Unchecked	Checked	Unchecked	Unchecked	Unchecked	Unchecked	Unchecked	Unchecked	Unchecked	Unchecked	Unchecked	Checked	Checked	Unchecked	Unchecked	Unchecked	Unchecked	Unchecked	Unchecked	Unchecked	Unchecked
219	2019-09-10	Clinic A	43	Man	Unemployed		Match			Johannesburg		Urban		Clinic					Almost never	Yes		Yes		Yes	One pill a day, fixed dosed combination (FDC)		Unchecked	Unchecked	Unchecked	Unchecked	Unchecked	Unchecked	Unchecked	Unchecked	Unchecked	Checked	Unchecked	Unchecked	Unchecked	Unchecked	Unchecked	Unchecked	Unchecked	Unchecked	Unchecked	Unchecked	Unchecked	Unchecked	Unchecked
220	2019-09-18	Clinic C	38	Woman	Unemployed		Match			Johannesburg		Urban		Clinic		> 12 months	Yes		Almost never	No		No		Yes	One pill a day, fixed dosed combination (FDC)		Unchecked	Unchecked	Unchecked	Unchecked	Unchecked	Unchecked	Unchecked	Unchecked	Unchecked	Unchecked	Unchecked	Unchecked	Unchecked	Unchecked	Unchecked	Unchecked	Unchecked	Unchecked	Unchecked	Checked	Unchecked	Unchecked	Unchecked
221	2019-09-16	Clinic C	37	Man	Employed		Unmatch		in JHB	Johannesburg		Urban		Clinic		> 12 months	Yes		Almost never	No		No		No			Unchecked	Unchecked	Unchecked	Unchecked	Unchecked	Unchecked	Unchecked	Unchecked	Unchecked	Unchecked	Unchecked	Unchecked	Unchecked	Unchecked	Unchecked	Unchecked	Unchecked	Unchecked	Unchecked	Unchecked	Unchecked	Unchecked	Unchecked
222	2019-09-17	Clinic F	32	Woman	Unemployed		Match			Johannesburg		Urban		Clinic		3 - 6 months	Yes		Almost never	Yes	501-1500 cells/µl	Don't know		Yes			Unchecked	Unchecked	Unchecked	Unchecked	Unchecked	Unchecked	Unchecked	Unchecked	Unchecked	Unchecked	Unchecked	Unchecked	Checked	Unchecked	Unchecked	Unchecked	Unchecked	Unchecked	Unchecked	Unchecked	Unchecked	Unchecked	Unchecked
223	2019-09-13	Clinic F	30	Woman	Unemployed		Match			Johannesburg		Urban		Clinic		1 - 3 months	Yes		Almost never	No		Don't know		No			Unchecked	Unchecked	Unchecked	Unchecked	Unchecked	Unchecked	Unchecked	Unchecked	Unchecked	Unchecked	Unchecked	Unchecked	Unchecked	Unchecked	Unchecked	Unchecked	Unchecked	Unchecked	Unchecked	Unchecked	Unchecked	Unchecked	Unchecked
224	2019-09-10	Clinic A	49				Match			Johannesburg		Urban		Clinic		3 - 6 months	Yes			No				Yes	One pill a day, fixed dosed combination (FDC)		Unchecked	Unchecked	Unchecked	Unchecked	Unchecked	Unchecked	Unchecked	Unchecked	Unchecked	Unchecked	Unchecked	Unchecked	Unchecked	Unchecked	Unchecked	Unchecked	Unchecked	Unchecked	Unchecked	Unchecked	Unchecked	Unchecked	Unchecked
225	2019-09-11	Clinic A	34	Woman	Employed	firm that makes chips	Match			Johannesburg		Urban		Clinic		3 - 6 months	No	She took them for 2 days	One or more times a month	No		No		Yes	One pill a day, fixed dosed combination (FDC)		Unchecked	Unchecked	Unchecked	Unchecked	Unchecked	Unchecked	Unchecked	Unchecked	Unchecked	Unchecked	Unchecked	Unchecked	Unchecked	Unchecked	Unchecked	Unchecked	Unchecked	Unchecked	Unchecked	Unchecked	Unchecked	Unchecked	Unchecked
226	2019-09-09	Clinic A	46		Employed	Self	Match			Johannesburg		Urban		Clinic		> 12 months	No		One or more times a month	No		No					Unchecked	Unchecked	Unchecked	Unchecked	Unchecked	Unchecked	Unchecked	Unchecked	Unchecked	Unchecked	Unchecked	Unchecked	Unchecked	Unchecked	Unchecked	Unchecked	Unchecked	Unchecked	Unchecked	Unchecked	Unchecked	Unchecked	Unchecked
227	2019-08-29	Clinic A	37	Woman	Unemployed		Match			Johannesburg		Urban		Clinic		3 - 6 months	Yes			No			Not taken				Unchecked	Unchecked	Unchecked	Unchecked	Unchecked	Unchecked	Unchecked	Unchecked	Unchecked	Unchecked	Unchecked	Unchecked	Unchecked	Unchecked	Unchecked	Unchecked	Unchecked	Unchecked	Unchecked	Unchecked	Unchecked	Unchecked	Unchecked
228	2019-08-05	Clinic A	37	Woman	Employed		Match			Johannesburg		Urban		Clinic		1 - 3 months	Yes		Almost never	Yes		Yes		Yes	One pill a day, fixed dosed combination (FDC)		Unchecked	Unchecked	Unchecked	Unchecked	Unchecked	Unchecked	Unchecked	Unchecked	Unchecked	Checked	Unchecked	Unchecked	Unchecked	Unchecked	Unchecked	Unchecked	Unchecked	Unchecked	Unchecked	Unchecked	Unchecked	Unchecked	Unchecked
229	2019-09-09	Clinic A	49	Woman	Unemployed		Match			Johannesburg		Urban		Clinic		3 - 6 months	Yes		Almost never	No		Yes		Yes	One pill a day, fixed dosed combination (FDC)		Unchecked	Unchecked	Unchecked	Unchecked	Unchecked	Unchecked	Unchecked	Unchecked	Unchecked	Unchecked	Unchecked	Unchecked	Unchecked	Unchecked	Unchecked	Unchecked	Unchecked	Unchecked	Unchecked	Unchecked	Unchecked	Unchecked	Unchecked
230	2019-09-06	Clinic A	45	Man	Unemployed		Match			Johannesburg		Urban		Clinic				Took RX for 3 days only after was initiated		No			Never taken	No			Unchecked	Unchecked	Unchecked	Unchecked	Unchecked	Unchecked	Unchecked	Unchecked	Unchecked	Unchecked	Unchecked	Unchecked	Unchecked	Unchecked	Unchecked	Unchecked	Unchecked	Unchecked	Checked	Unchecked	Unchecked	Unchecked	Unchecked
231	2019-09-13	Clinic A	38	Woman	Employed	Self employed	Match			Johannesburg		Urban		Clinic		3 - 6 months	No	She came only when she was initiated	One or more times a month	No				Yes	One pill a day, fixed dosed combination (FDC)		Unchecked	Unchecked	Unchecked	Unchecked	Unchecked	Unchecked	Unchecked	Unchecked	Unchecked	Unchecked	Unchecked	Unchecked	Unchecked	Unchecked	Unchecked	Unchecked	Unchecked	Unchecked	Unchecked	Unchecked	Unchecked	Unchecked	Unchecked
232	2019-09-05	Clinic A	1	Man	Unemployed		Unmatch		in JHB	Johannesburg		Urban		Clinic		3 - 6 months	Yes		Almost never	No		Yes		Yes	One pill a day, fixed dosed combination (FDC)		Unchecked	Unchecked	Unchecked	Unchecked	Unchecked	Unchecked	Unchecked	Unchecked	Unchecked	Unchecked	Unchecked	Unchecked	Unchecked	Unchecked	Unchecked	Unchecked	Unchecked	Unchecked	Unchecked	Unchecked	Unchecked	Unchecked	Unchecked
233	2019-09-12	Clinic A	25	Woman	Unemployed		Match			Johannesburg		Urban		Clinic		3 - 6 months	No	Indenial		No		Yes		Yes	One pill a day, fixed dosed combination (FDC)		Unchecked	Unchecked	Unchecked	Unchecked	Unchecked	Unchecked	Unchecked	Unchecked	Unchecked	Unchecked	Unchecked	Unchecked	Unchecked	Unchecked	Unchecked	Unchecked	Unchecked	Unchecked	Unchecked	Unchecked	Unchecked	Unchecked	Unchecked
234	2019-09-13	Clinic A	55	Man	Unemployed		Match			Johannesburg		Urban		Clinic		3 - 6 months	No	Client was re initiated 4 times		No				No			Unchecked	Unchecked	Unchecked	Unchecked	Unchecked	Unchecked	Unchecked	Unchecked	Unchecked	Unchecked	Unchecked	Unchecked	Unchecked	Unchecked	Unchecked	Unchecked	Unchecked	Unchecked	Unchecked	Unchecked	Unchecked	Unchecked	Unchecked
235	2019-09-10	Clinic A	28	Man	Employed		Match			Johannesburg		Urban		Clinic			Yes			Yes		Yes		Yes	One pill a day, fixed dosed combination (FDC)		Checked	Unchecked	Unchecked	Unchecked	Unchecked	Unchecked	Unchecked	Unchecked	Unchecked	Unchecked	Unchecked	Unchecked	Unchecked	Unchecked	Unchecked	Unchecked	Unchecked	Unchecked	Unchecked	Unchecked	Unchecked	Unchecked	Unchecked
236	2019-09-18	Clinic B	35	Woman	Blank		Unmatch		in JHB	Johannesburg		Urban		Clinic		> 12 months	Yes		Almost never	No		Yes		Don't know			Unchecked	Checked	Unchecked	Unchecked	Unchecked	Unchecked	Unchecked	Unchecked	Unchecked	Unchecked	Unchecked	Unchecked	Unchecked	Unchecked	Unchecked	Unchecked	Unchecked	Unchecked	Unchecked	Unchecked	Unchecked	Unchecked	Unchecked
237	2019-09-16	Clinic B	35	Woman			Match			Johannesburg		Urban		Clinic		3 - 6 months	Yes		Almost never	No		No		Don't know			Unchecked	Unchecked	Unchecked	Unchecked	Unchecked	Unchecked	Unchecked	Unchecked	Unchecked	Unchecked	Unchecked	Unchecked	Unchecked	Unchecked	Unchecked	Unchecked	Unchecked	Unchecked	Unchecked	Unchecked	Unchecked	Unchecked	Unchecked
238	2019-10-02	Clinic E		Woman	Blank		Match			Johannesburg		Urban		Clinic		> 12 months	Mostly		Almost never	No		Don't know					Unchecked	Unchecked	Unchecked	Checked	Unchecked	Unchecked	Unchecked	Unchecked	Unchecked	Unchecked	Unchecked	Unchecked	Unchecked	Unchecked	Unchecked	Unchecked	Unchecked	Unchecked	Unchecked	Unchecked	Unchecked	Unchecked	Unchecked
239	2019-10-10	Clinic E	29	Man	Unemployed		Match			Johannesburg		Urban		Clinic		7 - 12 months	Yes		Almost never	No		Don't know		Yes	Other	Tribuss	Unchecked	Unchecked	Unchecked	Unchecked	Unchecked	Unchecked	Unchecked	Unchecked	Unchecked	Unchecked	Unchecked	Unchecked	Unchecked	Unchecked	Unchecked	Unchecked	Unchecked	Unchecked	Unchecked	Unchecked	Unchecked	Unchecked	Unchecked
240	2019-10-10	Clinic E	38	Man	Employed	Contractor	Match			Johannesburg		Urban		Clinic		7 - 12 months				Yes	501-1500 cells/µl	Yes		Yes	Other	Atroiza	Unchecked	Unchecked	Unchecked	Unchecked	Unchecked	Unchecked	Unchecked	Unchecked	Unchecked	Unchecked	Unchecked	Unchecked	Unchecked	Unchecked	Unchecked	Unchecked	Unchecked	Unchecked	Unchecked	Unchecked	Unchecked	Unchecked	Unchecked
241	2019-09-27	Clinic E	39	Man	Employed		Unmatch	Barbeton Mpumalanga	other province in SA					Clinic		3 - 6 months	Yes			No				Yes	Other	Tribuss	Unchecked	Unchecked	Unchecked	Unchecked	Unchecked	Unchecked	Unchecked	Unchecked	Unchecked	Unchecked	Unchecked	Unchecked	Unchecked	Checked	Unchecked	Unchecked	Unchecked	Unchecked	Unchecked	Unchecked	Unchecked	Unchecked	Unchecked
242	2019-09-21	Clinic E	34	Woman	Employed		Match			Johannesburg		Urban		Clinic		> 12 months	Yes			No		Don't know		No			Unchecked	Unchecked	Unchecked	Unchecked	Unchecked	Unchecked	Unchecked	Unchecked	Unchecked	Unchecked	Unchecked	Unchecked	Unchecked	Unchecked	Unchecked	Unchecked	Unchecked	Unchecked	Unchecked	Unchecked	Checked	Unchecked	Unchecked
243	2019-09-25	Clinic E	46	Woman	Employed		Match			Johannesburg		Urban		Clinic		1 - 3 months	Yes		Almost never	Yes	<200 cells/µl	No		Yes	One pill a day, fixed dosed combination (FDC)		Unchecked	Unchecked	Unchecked	Unchecked	Unchecked	Unchecked	Unchecked	Unchecked	Unchecked	Unchecked	Unchecked	Unchecked	Unchecked	Unchecked	Unchecked	Unchecked	Unchecked	Unchecked	Unchecked	Unchecked	Unchecked	Unchecked	Unchecked
244	2019-09-23	Clinic E	40	Man	Employed	Gardener	Unmatch		in JHB					Clinic		> 12 months	Yes			No				Yes	Other	Tribuss	Unchecked	Unchecked	Unchecked	Unchecked	Unchecked	Unchecked	Unchecked	Unchecked	Unchecked	Unchecked	Unchecked	Unchecked	Unchecked	Unchecked	Unchecked	Unchecked	Unchecked	Unchecked	Unchecked	Unchecked	Unchecked	Unchecked	Unchecked
245	2019-09-23	Clinic E	36	Man	Blank		Match			Johannesburg		Urban		Clinic		7 - 12 months	Yes			No		Don't know		Yes	Other	Atroiza	Unchecked	Unchecked	Unchecked	Checked	Unchecked	Unchecked	Unchecked	Unchecked	Unchecked	Unchecked	Unchecked	Unchecked	Unchecked	Unchecked	Unchecked	Unchecked	Unchecked	Unchecked	Unchecked	Unchecked	Unchecked	Unchecked	Unchecked
246	2019-09-03	Clinic E	55				Match			Johannesburg		Urban		Clinic		> 12 months	Yes		One or more times a month	Don't know what CD4 is		Don't know		No			Unchecked	Unchecked	Unchecked	Unchecked	Unchecked	Unchecked	Unchecked	Unchecked	Unchecked	Unchecked	Unchecked	Unchecked	Unchecked	Unchecked	Unchecked	Unchecked	Unchecked	Unchecked	Unchecked	Unchecked	Unchecked	Unchecked	Unchecked
247	2019-09-11	Clinic E	69	Man	Blank		Match			Johannesburg		Urban		Clinic		> 12 months								Yes	One pill a day, fixed dosed combination (FDC)		Unchecked	Unchecked	Unchecked	Unchecked	Unchecked	Unchecked	Unchecked	Unchecked	Unchecked	Unchecked	Unchecked	Unchecked	Unchecked	Unchecked	Unchecked	Unchecked	Unchecked	Unchecked	Unchecked	Unchecked	Unchecked	Unchecked	Unchecked
248	2019-09-13	Clinic E	50	Man	Unemployed		Unmatch	Balfour Park	in JHB	Johannesburg		Urban		Clinic		> 12 months	Yes			No				Yes	Other	Tribuss	Unchecked	Unchecked	Unchecked	Unchecked	Unchecked	Unchecked	Unchecked	Unchecked	Unchecked	Unchecked	Unchecked	Unchecked	Checked	Unchecked	Unchecked	Unchecked	Unchecked	Unchecked	Unchecked	Unchecked	Unchecked	Unchecked	Unchecked
249	2019-10-10	Clinic F	38	Woman	Unemployed		Match			Johannesburg		Urban		Clinic		1 - 3 months	No										Unchecked	Unchecked	Unchecked	Unchecked	Unchecked	Unchecked	Unchecked	Unchecked	Unchecked	Checked	Unchecked	Unchecked	Unchecked	Unchecked	Unchecked	Unchecked	Unchecked	Unchecked	Unchecked	Unchecked	Unchecked	Unchecked	Unchecked
250	2019-10-07	Clinic F	29	Woman	Employed		Match			Johannesburg		Urban		Clinic		1 - 3 months	Yes		Almost never			No		Don't know			Unchecked	Unchecked	Unchecked	Unchecked	Unchecked	Unchecked	Unchecked	Unchecked	Unchecked	Unchecked	Unchecked	Unchecked	Unchecked	Unchecked	Checked	Unchecked	Unchecked	Unchecked	Unchecked	Unchecked	Unchecked	Unchecked	Unchecked
251	2019-10-08	Clinic C	36	Woman	Unemployed		Unmatch		in JHB	Johannesburg		Urban		Clinic		> 12 months	Yes		Almost never	No		Don't know		Yes	One pill a day, fixed dosed combination (FDC)		Unchecked	Unchecked	Unchecked	Unchecked	Unchecked	Unchecked	Unchecked	Unchecked	Checked	Unchecked	Unchecked	Unchecked	Unchecked	Unchecked	Unchecked	Unchecked	Unchecked	Unchecked	Unchecked	Unchecked	Unchecked	Unchecked	Unchecked
252	2019-10-10	Clinic C	30				Match			Johannesburg		Urban		Clinic		> 12 months	Yes					No					Unchecked	Unchecked	Unchecked	Unchecked	Unchecked	Unchecked	Unchecked	Unchecked	Unchecked	Checked	Unchecked	Unchecked	Unchecked	Unchecked	Unchecked	Unchecked	Unchecked	Unchecked	Unchecked	Unchecked	Unchecked	Unchecked	Unchecked
253	2019-10-07	Clinic C	36				Match			Johannesburg		Urban		Clinic		> 12 months	Yes			No		Don't know		Yes			Unchecked	Unchecked	Checked	Unchecked	Unchecked	Unchecked	Unchecked	Unchecked	Unchecked	Unchecked	Unchecked	Unchecked	Unchecked	Unchecked	Unchecked	Unchecked	Unchecked	Unchecked	Unchecked	Unchecked	Unchecked	Unchecked	Unchecked
254	2019-10-09	Clinic C	41				Unmatch		in JHB	Johannesburg		Urban		Clinic		> 12 months	Yes			Don't know what CD4 is		Yes		Yes	One pill a day, fixed dosed combination (FDC)		Unchecked	Unchecked	Unchecked	Unchecked	Unchecked	Unchecked	Unchecked	Unchecked	Unchecked	Unchecked	Unchecked	Unchecked	Unchecked	Unchecked	Unchecked	Unchecked	Unchecked	Unchecked	Unchecked	Unchecked	Unchecked	Unchecked	Unchecked
255	2019-10-09	Clinic B	34	Woman	Blank		Unmatch	Majankaze clinic	outside country	Other	(mozambique)	Other					No										Unchecked	Checked	Unchecked	Unchecked	Unchecked	Unchecked	Unchecked	Unchecked	Unchecked	Unchecked	Unchecked	Unchecked	Unchecked	Unchecked	Unchecked	Unchecked	Unchecked	Unchecked	Unchecked	Unchecked	Unchecked	Unchecked	Unchecked
256	2019-10-09	Clinic B	33				Unmatch		other province in SA	Johannesburg		Urban		Clinic		7 - 12 months	Yes		Almost never	No		No		Yes	One pill a day, fixed dosed combination (FDC)		Unchecked	Checked	Unchecked	Unchecked	Unchecked	Unchecked	Unchecked	Unchecked	Unchecked	Unchecked	Unchecked	Unchecked	Unchecked	Unchecked	Unchecked	Unchecked	Unchecked	Unchecked	Unchecked	Unchecked	Unchecked	Unchecked	Unchecked
257	2019-10-07	Clinic B	36	Man			Unmatch	Klersdorp	other province in SA	Other	North west			Clinic		3 - 6 months	Yes			No		Don't know what viral count/suppression is		Yes			Unchecked	Unchecked	Unchecked	Unchecked	Unchecked	Unchecked	Unchecked	Unchecked	Unchecked	Unchecked	Unchecked	Unchecked	Unchecked	Unchecked	Unchecked	Unchecked	Unchecked	Unchecked	Unchecked	Unchecked	Unchecked	Unchecked	Unchecked
258	2019-10-04	Clinic B	29		Unemployed		Match			Johannesburg		Urban		Clinic		> 12 months	Yes	She was taking it regularly	Less than once a month	No		No		No			Unchecked	Unchecked	Unchecked	Unchecked	Checked	Unchecked	Checked	Checked	Unchecked	Unchecked	Unchecked	Unchecked	Unchecked	Unchecked	Unchecked	Unchecked	Unchecked	Unchecked	Unchecked	Unchecked	Unchecked	Unchecked	Unchecked
259	2019-09-23	Clinic A	36	Man	Employed	Working at fruit and veggie	Match			Johannesburg		Urban		Clinic		> 12 months	No		Almost never	No		No		Yes	One pill a day, fixed dosed combination (FDC)		Unchecked	Unchecked	Unchecked	Unchecked	Unchecked	Unchecked	Unchecked	Unchecked	Unchecked	Unchecked	Unchecked	Unchecked	Unchecked	Checked	Unchecked	Unchecked	Unchecked	Unchecked	Unchecked	Unchecked	Unchecked	Unchecked	Unchecked
260	2019-09-25	Clinic A	61	Man	Blank		Match			Johannesburg		Urban		Clinic		> 12 months	Yes		Almost never	No		Yes		Yes	One pill a day, fixed dosed combination (FDC)		Unchecked	Unchecked	Unchecked	Unchecked	Unchecked	Unchecked	Unchecked	Unchecked	Unchecked	Unchecked	Unchecked	Unchecked	Unchecked	Unchecked	Unchecked	Unchecked	Unchecked	Unchecked	Unchecked	Unchecked	Unchecked	Unchecked	Unchecked
261	2019-09-27	Clinic A	38	Man	Unemployed		Match			Johannesburg		Urban		Clinic		3 - 6 months	Yes		Almost never	No		Yes		Yes			Unchecked	Unchecked	Unchecked	Unchecked	Unchecked	Unchecked	Unchecked	Unchecked	Unchecked	Unchecked	Unchecked	Unchecked	Unchecked	Unchecked	Unchecked	Unchecked	Unchecked	Unchecked	Unchecked	Unchecked	Unchecked	Unchecked	Unchecked
262	2019-10-22	Clinic B	44				Unmatch		in JHB	Johannesburg												Don't know		No			Unchecked	Unchecked	Unchecked	Checked	Unchecked	Unchecked	Unchecked	Unchecked	Unchecked	Unchecked	Unchecked	Unchecked	Unchecked	Unchecked	Unchecked	Unchecked	Unchecked	Unchecked	Unchecked	Unchecked	Unchecked	Unchecked	Unchecked
263	2019-10-18	Clinic D	38	Woman	Employed	Boiler maker	Match			Johannesburg		Urban		Clinic		7 - 12 months	Yes		Almost never			No		No			Unchecked	Unchecked	Unchecked	Checked	Unchecked	Unchecked	Unchecked	Unchecked	Unchecked	Unchecked	Unchecked	Unchecked	Unchecked	Unchecked	Unchecked	Unchecked	Unchecked	Unchecked	Unchecked	Unchecked	Unchecked	Unchecked	Unchecked
264	2019-10-24	Clinic A	33	Woman	Unemployed		Match			Johannesburg		Urban		Clinic		3 - 6 months	Yes		Almost never	Yes	<200 cells/µl	Yes		Yes	One pill a day, fixed dosed combination (FDC)		Unchecked	Unchecked	Unchecked	Unchecked	Unchecked	Unchecked	Unchecked	Unchecked	Unchecked	Unchecked	Unchecked	Unchecked	Unchecked	Unchecked	Unchecked	Unchecked	Unchecked	Unchecked	Unchecked	Unchecked	Unchecked	Unchecked	Unchecked
265	2019-10-25	Clinic A	25	Woman	Unemployed		Match			Johannesburg		Urban		Clinic		1 - 3 months	Yes		Almost never	Yes	<200 cells/µl	Yes		Yes	One pill a day, fixed dosed combination (FDC)		Unchecked	Unchecked	Unchecked	Unchecked	Unchecked	Unchecked	Unchecked	Unchecked	Unchecked	Unchecked	Unchecked	Unchecked	Unchecked	Unchecked	Checked	Unchecked	Unchecked	Unchecked	Unchecked	Unchecked	Unchecked	Unchecked	Unchecked
266	2019-10-23	Clinic A	17	Man			Match			Johannesburg		Urban		Clinic		7 - 12 months			Almost never	No		Don't know		Yes	One pill a day, fixed dosed combination (FDC)		Unchecked	Unchecked	Unchecked	Unchecked	Unchecked	Unchecked	Unchecked	Unchecked	Unchecked	Unchecked	Unchecked	Unchecked	Unchecked	Unchecked	Unchecked	Unchecked	Unchecked	Unchecked	Unchecked	Unchecked	Unchecked	Unchecked	Unchecked
267	2019-10-22	Clinic A	61	Woman			Match			Johannesburg		Urban		Clinic		1 - 3 months	Yes		Almost never	Yes	501-1500 cells/µl	Yes		Yes	One pill a day, fixed dosed combination (FDC)		Unchecked	Unchecked	Unchecked	Unchecked	Unchecked	Unchecked	Unchecked	Unchecked	Unchecked	Unchecked	Unchecked	Unchecked	Unchecked	Unchecked	Unchecked	Unchecked	Unchecked	Unchecked	Unchecked	Unchecked	Unchecked	Unchecked	Unchecked
268	2019-10-21	Clinic A	34	Woman	Employed	Creche teacher	Match			Johannesburg		Urban		Clinic		7 - 12 months	Yes		Almost never	Yes	<200 cells/µl	Don't know		Yes	One pill a day, fixed dosed combination (FDC)		Unchecked	Unchecked	Unchecked	Unchecked	Unchecked	Unchecked	Unchecked	Unchecked	Unchecked	Unchecked	Unchecked	Unchecked	Unchecked	Unchecked	Unchecked	Unchecked	Unchecked	Unchecked	Unchecked	Unchecked	Unchecked	Unchecked	Unchecked
269	2019-10-07	Clinic A	27	Woman	Unemployed		Match			Johannesburg		Urban		Clinic		7 - 12 months	Yes		Almost never	No		Yes		Yes	One pill a day, fixed dosed combination (FDC)		Unchecked	Unchecked	Unchecked	Unchecked	Unchecked	Unchecked	Unchecked	Unchecked	Unchecked	Unchecked	Unchecked	Unchecked	Unchecked	Unchecked	Unchecked	Unchecked	Unchecked	Unchecked	Unchecked	Unchecked	Unchecked	Unchecked	Unchecked
270	2019-10-22	Clinic B	35	Woman			Match			Johannesburg		Urban		Clinic		3 - 6 months	Yes		Almost never	No		Don't know		No			Unchecked	Unchecked	Unchecked	Checked	Unchecked	Unchecked	Unchecked	Unchecked	Unchecked	Unchecked	Unchecked	Unchecked	Unchecked	Unchecked	Unchecked	Unchecked	Unchecked	Unchecked	Unchecked	Unchecked	Unchecked	Unchecked	Unchecked
271	2019-10-16	Clinic A	39	Woman	Employed		Match			Johannesburg		Urban		Clinic			No	Jut initiated and gone									Unchecked	Unchecked	Unchecked	Unchecked	Unchecked	Unchecked	Unchecked	Unchecked	Unchecked	Unchecked	Unchecked	Unchecked	Unchecked	Unchecked	Unchecked	Unchecked	Unchecked	Unchecked	Unchecked	Unchecked	Unchecked	Checked	Unchecked
272	2019-10-16	Clinic A	57	Man	Employed		Match			Johannesburg		Urban		Clinic		1 - 3 months	Yes		Almost never	No		Yes		Yes			Unchecked	Unchecked	Unchecked	Unchecked	Unchecked	Unchecked	Unchecked	Unchecked	Unchecked	Unchecked	Unchecked	Unchecked	Unchecked	Unchecked	Unchecked	Unchecked	Unchecked	Unchecked	Unchecked	Unchecked	Unchecked	Unchecked	Unchecked
273	2019-10-16	Clinic A	34	Woman	Employed		Match			Johannesburg		Urban		Clinic		1 - 3 months	Yes			No		Yes		Yes	One pill a day, fixed dosed combination (FDC)		Unchecked	Unchecked	Unchecked	Unchecked	Unchecked	Unchecked	Unchecked	Unchecked	Unchecked	Unchecked	Unchecked	Unchecked	Unchecked	Unchecked	Unchecked	Unchecked	Unchecked	Unchecked	Unchecked	Unchecked	Unchecked	Unchecked	Unchecked
274	2019-10-21	Clinic D	35	Woman	Unemployed		Unmatch		in JHB	Johannesburg		Urban		Clinic		> 12 months	Yes		Almost never	No		Don't know		Yes	Other	Afroiza	Unchecked	Unchecked	Unchecked	Unchecked	Unchecked	Unchecked	Unchecked	Unchecked	Unchecked	Unchecked	Unchecked	Unchecked	Unchecked	Unchecked	Unchecked	Unchecked	Unchecked	Unchecked	Unchecked	Unchecked	Unchecked	Unchecked	Unchecked
275	2019-10-14	Clinic C					Match									7 - 12 months	Yes		Less than once a month	No		Yes		Yes			Unchecked	Checked	Unchecked	Unchecked	Unchecked	Unchecked	Unchecked	Unchecked	Unchecked	Unchecked	Unchecked	Unchecked	Unchecked	Unchecked	Unchecked	Unchecked	Unchecked	Unchecked	Unchecked	Unchecked	Unchecked	Unchecked	Unchecked
276	2019-10-17	Clinic C	33	Woman	Blank		Match			Johannesburg		Urban		Clinic		> 12 months	Yes			No		No		Yes			Unchecked	Unchecked	Unchecked	Unchecked	Unchecked	Unchecked	Unchecked	Unchecked	Unchecked	Unchecked	Unchecked	Unchecked	Unchecked	Unchecked	Unchecked	Unchecked	Unchecked	Unchecked	Unchecked	Unchecked	Unchecked	Unchecked	Unchecked
277	2019-10-14	Clinic C					Unmatch		in JHB	Johannesburg		Peri-urban				7 - 12 months			Almost never	Don't know what CD4 is		Yes		Don't know			Unchecked	Unchecked	Unchecked	Unchecked	Unchecked	Unchecked	Unchecked	Unchecked	Unchecked	Unchecked	Unchecked	Unchecked	Unchecked	Checked	Unchecked	Unchecked	Unchecked	Unchecked	Unchecked	Unchecked	Unchecked	Unchecked	Unchecked
278	2019-10-15	Clinic B	35	Trans			Match			Johannesburg		Urban		Clinic		> 12 months	Yes		Almost never	No		Don't know		No			Unchecked	Unchecked	Unchecked	Unchecked	Unchecked	Unchecked	Unchecked	Unchecked	Unchecked	Unchecked	Unchecked	Unchecked	Unchecked	Unchecked	Unchecked	Unchecked	Unchecked	Unchecked	Unchecked	Unchecked	Unchecked	Unchecked	Unchecked
279	2019-10-14	Clinic B	35	Woman			Match			Johannesburg		Urban		Clinic		7 - 12 months				No		Don't know what viral count/suppression is		Yes	One pill a day, fixed dosed combination (FDC)		Unchecked	Unchecked	Unchecked	Unchecked	Unchecked	Unchecked	Unchecked	Unchecked	Unchecked	Unchecked	Unchecked	Unchecked	Unchecked	Unchecked	Unchecked	Unchecked	Unchecked	Unchecked	Unchecked	Unchecked	Unchecked	Unchecked	Unchecked
280	2019-10-14	Clinic B	28				Match			Johannesburg		Rural				> 12 months	Yes			No		Don't know		Yes	One pill a day, fixed dosed combination (FDC)		Unchecked	Unchecked	Unchecked	Unchecked	Unchecked	Unchecked	Unchecked	Unchecked	Unchecked	Unchecked	Unchecked	Unchecked	Unchecked	Unchecked	Unchecked	Unchecked	Unchecked	Unchecked	Unchecked	Unchecked	Unchecked	Unchecked	Unchecked
281	2019-10-17	Clinic D	56	Woman	Employed	Self Employed	Match			Johannesburg		Urban		Clinic		1 - 3 months	Yes			No		Don't know					Unchecked	Unchecked	Unchecked	Checked	Unchecked	Unchecked	Unchecked	Unchecked	Unchecked	Unchecked	Unchecked	Unchecked	Unchecked	Unchecked	Unchecked	Unchecked	Unchecked	Unchecked	Unchecked	Unchecked	Unchecked	Unchecked	Unchecked
282	2019-10-17	Clinic D	54	Man	Unemployed		Match			Johannesburg		Urban		Clinic		1 - 3 months	Yes		Almost never	Yes		No		Yes	One pill a day, fixed dosed combination (FDC)		Checked	Unchecked	Unchecked	Unchecked	Unchecked	Unchecked	Unchecked	Unchecked	Unchecked	Unchecked	Unchecked	Unchecked	Unchecked	Unchecked	Unchecked	Unchecked	Unchecked	Unchecked	Unchecked	Unchecked	Unchecked	Unchecked	Unchecked
283	2019-10-09	Clinic D	36	Woman	Employed	Cleaner	Match			Johannesburg		Urban		Clinic		3 - 6 months	Yes		Less than once a month	No		Don't know		Don't know			Unchecked	Unchecked	Unchecked	Unchecked	Unchecked	Unchecked	Unchecked	Unchecked	Unchecked	Unchecked	Unchecked	Checked	Unchecked	Unchecked	Unchecked	Unchecked	Unchecked	Unchecked	Unchecked	Unchecked	Unchecked	Unchecked	Unchecked
284	2019-09-23	Clinic D	36	Woman	Unemployed		Match			Johannesburg		Urban		Clinic		> 12 months	Yes		Less than once a month	No		Don't know		No			Checked	Unchecked	Unchecked	Unchecked	Unchecked	Unchecked	Unchecked	Unchecked	Unchecked	Unchecked	Unchecked	Unchecked	Unchecked	Unchecked	Unchecked	Unchecked	Unchecked	Unchecked	Unchecked	Unchecked	Unchecked	Unchecked	Unchecked
285	2019-09-19	Clinic D	42	Woman	Employed	Self	Unmatch		in JHB	Johannesburg		Urban		Hospital		> 12 months	Yes			Don't know what CD4 is		Don't know		No			Unchecked	Unchecked	Unchecked	Unchecked	Unchecked	Unchecked	Unchecked	Unchecked	Unchecked	Unchecked	Unchecked	Unchecked	Unchecked	Unchecked	Unchecked	Checked	Unchecked	Unchecked	Unchecked	Unchecked	Unchecked	Unchecked	Unchecked
286	2019-09-19	Clinic D	53	Woman	Employed	Car wash	Unmatch	Malingunde	outside country	Other	Malawi	Rural		Hospital		1 - 3 months	Yes			No		No		No			Unchecked	Unchecked	Unchecked	Checked	Unchecked	Unchecked	Unchecked	Unchecked	Unchecked	Unchecked	Unchecked	Unchecked	Unchecked	Unchecked	Unchecked	Unchecked	Unchecked	Unchecked	Unchecked	Unchecked	Unchecked	Unchecked	Unchecked
287	2019-09-19	Clinic D	37	Man	Unemployed		Unmatch	Opkoms	other province in SA	Other	Free State	Urban		Clinic		1 - 3 months	Yes					No					Unchecked	Checked	Unchecked	Unchecked	Unchecked	Unchecked	Unchecked	Unchecked	Unchecked	Unchecked	Unchecked	Unchecked	Unchecked	Unchecked	Unchecked	Unchecked	Unchecked	Unchecked	Unchecked	Unchecked	Unchecked	Unchecked	Unchecked
288	2019-09-20	Clinic D	31	Woman	Employed	Cashier	Unmatch		in JHB	Johannesburg		Urban		Clinic		> 12 months	Yes		Less than once a month	No		Don't know		No			Unchecked	Unchecked	Unchecked	Unchecked	Unchecked	Unchecked	Checked	Checked	Unchecked	Unchecked	Unchecked	Unchecked	Unchecked	Unchecked	Unchecked	Unchecked	Unchecked	Unchecked	Unchecked	Unchecked	Unchecked	Unchecked	Unchecked
289	2019-09-27	Clinic D	24	Man	Unemployed		Match			Johannesburg		Urban		Clinic		1 - 3 months	Yes		One or more times a month	No		Yes		No			Checked	Checked	Unchecked	Unchecked	Unchecked	Unchecked	Unchecked	Unchecked	Unchecked	Unchecked	Unchecked	Unchecked	Unchecked	Unchecked	Unchecked	Unchecked	Unchecked	Unchecked	Unchecked	Unchecked	Unchecked	Unchecked	Unchecked
290	2019-10-02	Clinic D	32	Man	Employed		Match			Johannesburg		Urban		Clinic		3 - 6 months	Yes		Almost never	No		Don't know		Yes	Other	Tribuss	Unchecked	Unchecked	Unchecked	Unchecked	Unchecked	Unchecked	Unchecked	Unchecked	Unchecked	Unchecked	Unchecked	Unchecked	Unchecked	Checked	Unchecked	Unchecked	Unchecked	Unchecked	Unchecked	Unchecked	Unchecked	Unchecked	Unchecked
291	2019-09-23	Clinic D	30	Woman	Employed	Packer	Match			Johannesburg		Urban		Clinic		1 - 3 months	Yes			No		Don't know what viral count/suppression is		Don't know			Unchecked	Checked	Unchecked	Unchecked	Unchecked	Unchecked	Unchecked	Unchecked	Unchecked	Unchecked	Unchecked	Unchecked	Unchecked	Unchecked	Unchecked	Unchecked	Unchecked	Unchecked	Unchecked	Unchecked	Unchecked	Unchecked	Unchecked
292	2019-10-04	Clinic D	43	Woman	Employed	Cleaner	Unmatch	Thomo	other province in SA	Other	Limpopo	Rural		Clinic		1 - 3 months	Yes			No				No			Unchecked	Unchecked	Unchecked	Checked	Unchecked	Unchecked	Unchecked	Unchecked	Unchecked	Unchecked	Unchecked	Unchecked	Unchecked	Unchecked	Unchecked	Unchecked	Unchecked	Unchecked	Unchecked	Unchecked	Unchecked	Unchecked	Unchecked
293	2019-10-14	Clinic D	30	Woman	Unemployed		Match			Johannesburg		Urban		Clinic		1 - 3 months	No		One or more times a week	No		No		Yes	Other		Unchecked	Unchecked	Unchecked	Unchecked	Unchecked	Unchecked	Unchecked	Unchecked	Checked	Unchecked	Unchecked	Unchecked	Unchecked	Unchecked	Unchecked	Unchecked	Unchecked	Unchecked	Unchecked	Unchecked	Unchecked	Unchecked	Unchecked
294	2019-10-15	Clinic D	32	Woman	Unemployed		Match			Johannesburg		Urban		Clinic		> 12 months	Yes		Almost never	No				Yes			Checked	Unchecked	Unchecked	Unchecked	Unchecked	Unchecked	Unchecked	Unchecked	Unchecked	Unchecked	Unchecked	Unchecked	Unchecked	Unchecked	Unchecked	Unchecked	Unchecked	Unchecked	Unchecked	Unchecked	Unchecked	Unchecked	Unchecked
295	2019-10-15	Clinic E	16	Man			Unmatch		out of JHB	Other		Rural		Clinic		7 - 12 months	Mostly		Less than once a month	Don't know what CD4 is		Don't know		No			Unchecked	Unchecked	Unchecked	Unchecked	Unchecked	Unchecked	Unchecked	Unchecked	Unchecked	Unchecked	Unchecked	Unchecked	Unchecked	Unchecked	Unchecked	Unchecked	Unchecked	Unchecked	Unchecked	Unchecked	Unchecked	Unchecked	Unchecked
296	2019-10-15	Clinic E	35	Woman	Unemployed		Match			Johannesburg		Urban		Clinic		> 12 months	Yes			Yes	350-500 cells/µl	Don't know		No			Unchecked	Unchecked	Unchecked	Unchecked	Unchecked	Unchecked	Unchecked	Unchecked	Unchecked	Unchecked	Unchecked	Unchecked	Unchecked	Unchecked	Unchecked	Unchecked	Unchecked	Unchecked	Unchecked	Unchecked	Unchecked	Unchecked	Unchecked
297	2019-10-16	Clinic E	50	Woman			Match			Johannesburg		Urban		Clinic		> 12 months	Yes			No		Don't know what viral count/suppression is		Yes	One pill a day, fixed dosed combination (FDC)		Unchecked	Unchecked	Unchecked	Unchecked	Unchecked	Unchecked	Unchecked	Checked	Unchecked	Unchecked	Unchecked	Unchecked	Unchecked	Unchecked	Unchecked	Unchecked	Unchecked	Unchecked	Unchecked	Unchecked	Unchecked	Unchecked	Unchecked
298	2019-10-12	Clinic E	45		Employed		Match			Johannesburg		Urban		Clinic		> 12 months	Yes		Almost never	No		Yes		Yes	Other	Atrioza	Unchecked	Unchecked	Unchecked	Unchecked	Unchecked	Unchecked	Unchecked	Unchecked	Unchecked	Unchecked	Unchecked	Unchecked	Unchecked	Unchecked	Unchecked	Unchecked	Unchecked	Checked	Unchecked	Unchecked	Unchecked	Unchecked	Unchecked
299	2019-10-11	Clinic E	34	Woman	Unemployed		Match			Johannesburg		Urban		Clinic		> 12 months	Yes			No				No			Unchecked	Unchecked	Unchecked	Unchecked	Unchecked	Unchecked	Unchecked	Unchecked	Unchecked	Unchecked	Unchecked	Unchecked	Unchecked	Unchecked	Unchecked	Unchecked	Unchecked	Unchecked	Unchecked	Unchecked	Unchecked	Unchecked	Unchecked
300	2019-10-11	Clinic E					Match			Johannesburg		Urban		Clinic		7 - 12 months	Yes		Almost never	No		Don't know		No			Unchecked	Unchecked	Unchecked	Unchecked	Unchecked	Unchecked	Unchecked	Unchecked	Unchecked	Unchecked	Unchecked	Unchecked	Unchecked	Checked	Unchecked	Unchecked	Unchecked	Unchecked	Unchecked	Unchecked	Unchecked	Unchecked	Unchecked
301	2019-10-11	Clinic E	31		Unemployed		Match			Johannesburg		Urban		Clinic		7 - 12 months	Yes		Almost never	No		Don't know		No			Unchecked	Unchecked	Unchecked	Unchecked	Unchecked	Unchecked	Checked	Unchecked	Unchecked	Unchecked	Unchecked	Unchecked	Unchecked	Unchecked	Unchecked	Unchecked	Unchecked	Unchecked	Unchecked	Unchecked	Unchecked	Unchecked	Unchecked
302	2019-10-14	Clinic E	40	Woman	Unemployed		Match			Johannesburg		Urban		Clinic		> 12 months	Yes			Yes	350-500 cells/µl			Yes	Other	Tribuss	Unchecked	Unchecked	Unchecked	Unchecked	Unchecked	Unchecked	Unchecked	Unchecked	Unchecked	Unchecked	Unchecked	Unchecked	Unchecked	Unchecked	Unchecked	Unchecked	Unchecked	Unchecked	Unchecked	Unchecked	Unchecked	Unchecked	Unchecked
303	2019-11-08																										Unchecked	Unchecked	Unchecked	Unchecked	Unchecked	Unchecked	Unchecked	Unchecked	Unchecked	Unchecked	Unchecked	Unchecked	Unchecked	Unchecked	Unchecked	Unchecked	Unchecked	Unchecked	Unchecked	Unchecked	Unchecked	Unchecked	Unchecked
304	2019-11-04	Clinic E	29	Woman			Unmatch	Queen nonesi clinic	outside country	Other	Emalahleni	Rural		Clinic			No			Yes	<200 cells/µl	No		Yes	Other	TDF	Unchecked	Checked	Unchecked	Unchecked	Unchecked	Unchecked	Unchecked	Unchecked	Unchecked	Unchecked	Unchecked	Unchecked	Unchecked	Unchecked	Unchecked	Unchecked	Unchecked	Unchecked	Unchecked	Unchecked	Unchecked	Unchecked	Unchecked
305	2019-10-30	Clinic E	45	Woman	Unemployed		Match			Johannesburg		Urban		Clinic		> 12 months	Yes							Yes	Other	Tribuss	Unchecked	Unchecked	Unchecked	Unchecked	Unchecked	Unchecked	Unchecked	Unchecked	Unchecked	Unchecked	Unchecked	Unchecked	Unchecked	Unchecked	Unchecked	Unchecked	Unchecked	Unchecked	Unchecked	Unchecked	Unchecked	Unchecked	Unchecked
306	2019-10-22	Clinic E			Unemployed		Unmatch	Jabulani	in JHB	Johannesburg						1 - 3 months	Yes		Almost never	No		Don't know		No			Unchecked	Checked	Unchecked	Unchecked	Unchecked	Unchecked	Unchecked	Unchecked	Unchecked	Unchecked	Unchecked	Unchecked	Unchecked	Unchecked	Unchecked	Unchecked	Unchecked	Unchecked	Unchecked	Unchecked	Unchecked	Unchecked	Unchecked
307	2019-10-23	Clinic F	28	Woman	Unemployed		Match			Johannesburg		Urban		Clinic		7 - 12 months	Yes		Almost never	No		Don't know		Yes			Unchecked	Unchecked	Unchecked	Unchecked	Unchecked	Unchecked	Unchecked	Unchecked	Unchecked	Unchecked	Unchecked	Unchecked	Unchecked	Unchecked	Unchecked	Unchecked	Unchecked	Unchecked	Unchecked	Unchecked	Unchecked	Unchecked	Unchecked
308	2019-10-24	Clinic F	35	Woman	Employed		Unmatch		in JHB	Johannesburg		Urban				> 12 months	Yes		Almost never	No		Don't know what viral count/suppression is		Yes			Unchecked	Unchecked	Unchecked	Unchecked	Unchecked	Unchecked	Unchecked	Unchecked	Unchecked	Unchecked	Unchecked	Unchecked	Unchecked	Unchecked	Checked	Unchecked	Unchecked	Unchecked	Unchecked	Unchecked	Unchecked	Unchecked	Unchecked
309	2019-10-28	Clinic C	34	Man			Unmatch		in JHB	Johannesburg		Peri-urban				1 - 3 months	No		One or more times a month	No		Don't know what viral count/suppression is		No			Unchecked	Checked	Unchecked	Unchecked	Unchecked	Unchecked	Unchecked	Unchecked	Unchecked	Unchecked	Unchecked	Unchecked	Unchecked	Unchecked	Unchecked	Unchecked	Unchecked	Unchecked	Unchecked	Unchecked	Unchecked	Unchecked	Unchecked
310	2019-11-01	Clinic D	31	Woman	Employed	Cleaner	Match			Johannesburg		Urban		Clinic		3 - 6 months	Yes		Almost never	No		No		No			Unchecked	Unchecked	Unchecked	Unchecked	Unchecked	Unchecked	Unchecked	Unchecked	Unchecked	Unchecked	Unchecked	Unchecked	Unchecked	Unchecked	Unchecked	Unchecked	Unchecked	Unchecked	Unchecked	Unchecked	Unchecked	Unchecked	Unchecked
311	2019-11-01	Clinic D	24	Woman	Unemployed		Match			Johannesburg		Urban		Clinic		7 - 12 months	Yes		Almost never	No		Don't know		No			Unchecked	Checked	Unchecked	Unchecked	Unchecked	Unchecked	Unchecked	Unchecked	Unchecked	Unchecked	Unchecked	Unchecked	Unchecked	Unchecked	Unchecked	Unchecked	Unchecked	Unchecked	Unchecked	Unchecked	Unchecked	Unchecked	Unchecked
312	2019-10-26	Clinic D	19	Woman	Unemployed		Unmatch	Tshotsholo clinic	outside country	Other	Zimbabwe	Rural		Hospital		1 - 3 months	Yes		Almost never	Don't know what CD4 is		Don't know		No			Unchecked	Checked	Unchecked	Unchecked	Unchecked	Unchecked	Unchecked	Unchecked	Unchecked	Unchecked	Unchecked	Unchecked	Unchecked	Unchecked	Unchecked	Unchecked	Unchecked	Unchecked	Unchecked	Unchecked	Unchecked	Unchecked	Unchecked
313	2019-10-25	Clinic G	45	Woman	Employed	Cleaner	Match			Johannesburg		Urban		Clinic		1 - 3 months	Yes		Less than once a month	No		Don't know		No			Unchecked	Checked	Unchecked	Unchecked	Unchecked	Unchecked	Unchecked	Unchecked	Unchecked	Unchecked	Unchecked	Unchecked	Unchecked	Unchecked	Unchecked	Unchecked	Unchecked	Unchecked	Unchecked	Unchecked	Unchecked	Unchecked	Unchecked
314	2019-10-25	Clinic B	37				Match			Johannesburg		Urban		Clinic		> 12 months	Yes		Less than once a month	No		Don't know what viral count/suppression is		Yes	One pill a day, fixed dosed combination (FDC)		Unchecked	Unchecked	Unchecked	Unchecked	Unchecked	Unchecked	Unchecked	Unchecked	Unchecked	Unchecked	Unchecked	Unchecked	Checked	Unchecked	Unchecked	Unchecked	Unchecked	Unchecked	Unchecked	Unchecked	Unchecked	Unchecked	Unchecked
315	2019-10-05	Clinic B	42	Man			Match			Johannesburg		Urban		Clinic		7 - 12 months	Yes		Almost never	No		Don't know		Don't know			Unchecked	Unchecked	Unchecked	Unchecked	Unchecked	Unchecked	Unchecked	Unchecked	Unchecked	Unchecked	Unchecked	Unchecked	Unchecked	Unchecked	Unchecked	Unchecked	Unchecked	Unchecked	Unchecked	Unchecked	Unchecked	Unchecked	Unchecked
316	2019-11-08	Clinic B	40	Woman	Unemployed		Match			Johannesburg		Urban		Clinic		7 - 12 months	Yes		Almost never	Yes	501-1500 cells/µl	Yes		Yes	Tenofovir alafenamide, or TAF (Vemlidy)		Unchecked	Unchecked	Unchecked	Unchecked	Unchecked	Unchecked	Unchecked	Unchecked	Unchecked	Unchecked	Unchecked	Unchecked	Unchecked	Unchecked	Unchecked	Unchecked	Unchecked	Unchecked	Unchecked	Unchecked	Unchecked	Unchecked	Unchecked
317	2019-11-08	Clinic B	24	Woman			Match			Johannesburg		Urban		Clinic		> 12 months	Yes		Almost never	Don't know what CD4 is		Don't know what viral count/suppression is		Don't know			Unchecked	Unchecked	Unchecked	Unchecked	Unchecked	Unchecked	Unchecked	Unchecked	Unchecked	Unchecked	Unchecked	Unchecked	Unchecked	Unchecked	Unchecked	Unchecked	Unchecked	Unchecked	Unchecked	Unchecked	Unchecked	Unchecked	Unchecked
318	2019-11-08	Clinic B	35	Woman			Match			Johannesburg		Urban		Clinic		3 - 6 months	Yes		Almost never	Don't know what CD4 is		No		Don't know			Unchecked	Checked	Unchecked	Unchecked	Unchecked	Unchecked	Unchecked	Unchecked	Unchecked	Unchecked	Unchecked	Unchecked	Unchecked	Unchecked	Unchecked	Unchecked	Unchecked	Unchecked	Unchecked	Unchecked	Unchecked	Unchecked	Unchecked
319	2019-11-08	Clinic C	26	Man	Employed	Constructor	Unmatch		in JHB	Johannesburg		Peri-urban		Clinic		1 - 3 months	No		One or more times a month	Don't know what CD4 is		Don't know what viral count/suppression is					Unchecked	Checked	Unchecked	Unchecked	Unchecked	Unchecked	Unchecked	Unchecked	Unchecked	Unchecked	Unchecked	Unchecked	Unchecked	Unchecked	Unchecked	Unchecked	Unchecked	Unchecked	Unchecked	Unchecked	Unchecked	Unchecked	Unchecked
320	2019-11-06	Clinic C	45	Man	Unemployed		Match			Johannesburg		Peri-urban		Clinic		1 - 3 months	Yes		Almost never	Don't know what CD4 is		No		Don't know			Unchecked	Checked	Unchecked	Unchecked	Unchecked	Unchecked	Unchecked	Unchecked	Unchecked	Unchecked	Unchecked	Unchecked	Unchecked	Unchecked	Unchecked	Unchecked	Unchecked	Unchecked	Unchecked	Unchecked	Unchecked	Unchecked	Unchecked
321	2019-11-06	Clinic C	38	Woman	Unemployed		Match			Johannesburg		Peri-urban		Clinic		> 12 months	Yes			Don't know what CD4 is		Don't know what viral count/suppression is		No			Unchecked	Unchecked	Unchecked	Unchecked	Unchecked	Unchecked	Unchecked	Unchecked	Unchecked	Unchecked	Unchecked	Unchecked	Unchecked	Unchecked	Unchecked	Unchecked	Unchecked	Checked	Unchecked	Unchecked	Unchecked	Unchecked	Unchecked
322	2019-11-05	Clinic C	30	Woman	Unemployed		Unmatch		in JHB	Johannesburg				Clinic		> 12 months	Yes		Almost never	Don't know what CD4 is		Don't know what viral count/suppression is		Don't know			Unchecked	Unchecked	Unchecked	Unchecked	Unchecked	Unchecked	Unchecked	Unchecked	Unchecked	Checked	Unchecked	Unchecked	Unchecked	Unchecked	Unchecked	Unchecked	Unchecked	Unchecked	Unchecked	Unchecked	Unchecked	Unchecked	Unchecked
323	2019-11-05	Clinic C	31	Woman	Employed	General Worker	Unmatch		in JHB	Johannesburg		Peri-urban		Clinic		1 - 3 months	Mostly		Almost never	Don't know what CD4 is		Don't know what viral count/suppression is		No			Unchecked	Checked	Unchecked	Unchecked	Unchecked	Unchecked	Unchecked	Unchecked	Unchecked	Unchecked	Unchecked	Unchecked	Unchecked	Unchecked	Unchecked	Unchecked	Unchecked	Unchecked	Unchecked	Unchecked	Unchecked	Unchecked	Unchecked
324	2019-11-07	Clinic A	32	Man	Unemployed		Match			Johannesburg				Clinic		> 12 months	No		One or more times a month	No		Don't know		Yes	One pill a day, fixed dosed combination (FDC)		Unchecked	Unchecked	Unchecked	Unchecked	Unchecked	Unchecked	Checked	Unchecked	Unchecked	Unchecked	Unchecked	Unchecked	Unchecked	Unchecked	Unchecked	Unchecked	Unchecked	Unchecked	Unchecked	Unchecked	Unchecked	Unchecked	Unchecked
325	2019-10-25	Clinic A	39	Woman	Unemployed		Match			Johannesburg				Clinic		1 - 3 months	Yes		Almost never	Yes	501-1500 cells/µl	Yes		Yes	One pill a day, fixed dosed combination (FDC)		Unchecked	Unchecked	Unchecked	Unchecked	Unchecked	Unchecked	Unchecked	Unchecked	Unchecked	Unchecked	Unchecked	Unchecked	Unchecked	Unchecked	Unchecked	Unchecked	Unchecked	Unchecked	Unchecked	Unchecked	Unchecked	Unchecked	Unchecked
326	2019-10-28	Clinic A	21	Woman			Match			Johannesburg				Clinic		> 12 months	No	She never took but she comes to fetch		No		No		Yes	One pill a day, fixed dosed combination (FDC)		Unchecked	Unchecked	Unchecked	Unchecked	Unchecked	Unchecked	Unchecked	Unchecked	Unchecked	Unchecked	Unchecked	Unchecked	Unchecked	Unchecked	Unchecked	Unchecked	Unchecked	Unchecked	Unchecked	Unchecked	Unchecked	Unchecked	Unchecked
327	2019-11-06	Clinic A	34	Woman			Match			Johannesburg				Clinic		> 12 months	No		One or more times a month	No		No		No			Unchecked	Unchecked	Unchecked	Unchecked	Unchecked	Unchecked	Unchecked	Unchecked	Unchecked	Unchecked	Unchecked	Unchecked	Unchecked	Unchecked	Unchecked	Unchecked	Unchecked	Unchecked	Unchecked	Unchecked	Unchecked	Unchecked	Unchecked
328	2019-11-06	Clinic A	50	Man	Employed	Cleaner	Match			Johannesburg				Clinic		> 12 months	Yes		Almost never	No		Yes		Yes	One pill a day, fixed dosed combination (FDC)		Unchecked	Unchecked	Unchecked	Unchecked	Unchecked	Unchecked	Unchecked	Unchecked	Unchecked	Unchecked	Unchecked	Unchecked	Unchecked	Unchecked	Unchecked	Unchecked	Unchecked	Unchecked	Unchecked	Unchecked	Unchecked	Unchecked	Unchecked
329	2019-11-12	Clinic D	37	Woman			Unmatch		in JHB	Johannesburg		Urban		Hospital		1 - 3 months	Yes		Almost never	No		No					Unchecked	Unchecked	Unchecked	Checked	Unchecked	Unchecked	Unchecked	Unchecked	Unchecked	Unchecked	Unchecked	Unchecked	Unchecked	Unchecked	Unchecked	Unchecked	Unchecked	Unchecked	Unchecked	Unchecked	Unchecked	Unchecked	Unchecked
330	2019-11-11	Clinic D	47		Unemployed		Unmatch		other province in SA	Other	North west	Rural		Clinic		1 - 3 months	Yes		Almost never			No		No			Unchecked	Unchecked	Unchecked	Checked	Unchecked	Unchecked	Unchecked	Unchecked	Unchecked	Unchecked	Unchecked	Unchecked	Unchecked	Unchecked	Unchecked	Unchecked	Unchecked	Unchecked	Unchecked	Unchecked	Unchecked	Unchecked	Unchecked
331	2019-11-08	Clinic D	41	Woman	Employed	General Worker	Match			Johannesburg		Urban		Clinic		> 12 months	Yes		Less than once a month	No		Don't know		Don't know			Unchecked	Unchecked	Unchecked	Unchecked	Unchecked	Unchecked	Unchecked	Unchecked	Unchecked	Unchecked	Unchecked	Unchecked	Unchecked	Unchecked	Unchecked	Unchecked	Unchecked	Unchecked	Unchecked	Unchecked	Unchecked	Checked	Unchecked
332	2019-11-07	Clinic D	33	Woman	Unemployed		Unmatch	White River	outside country							7 - 12 months	No		Less than once a month	No		Don't know		Don't know			Unchecked	Unchecked	Unchecked	Checked	Unchecked	Unchecked	Unchecked	Unchecked	Unchecked	Unchecked	Unchecked	Unchecked	Unchecked	Unchecked	Unchecked	Unchecked	Unchecked	Unchecked	Unchecked	Unchecked	Unchecked	Unchecked	Unchecked
333	2019-11-13	Clinic D	52	Woman			Unmatch	Marapong clinic	other province in SA	Other	Limpopo	Rural		Clinic			Yes		Almost never	Don't know what CD4 is		Don't know		Don't know			Unchecked	Checked	Unchecked	Unchecked	Unchecked	Unchecked	Unchecked	Unchecked	Unchecked	Unchecked	Unchecked	Unchecked	Unchecked	Unchecked	Unchecked	Unchecked	Unchecked	Unchecked	Unchecked	Unchecked	Unchecked	Unchecked	Unchecked
334	2019-10-30	Clinic D	32	Woman	Employed	Self Employed	Unmatch	Camelo	outside country	Other	Shongwe	Rural		Hospital		1 - 3 months	Yes		Almost never	Don't know what CD4 is		Don't know		Don't know			Unchecked	Checked	Unchecked	Unchecked	Unchecked	Unchecked	Unchecked	Unchecked	Unchecked	Unchecked	Unchecked	Unchecked	Unchecked	Unchecked	Unchecked	Unchecked	Unchecked	Unchecked	Unchecked	Unchecked	Unchecked	Unchecked	Unchecked
335	2019-11-27	Clinic B	29	Woman	Employed	Cleaner	Match			Johannesburg		Urban		Clinic		3 - 6 months	Mostly		One or more times a week	No		Don't know		Don't know			Unchecked	Unchecked	Unchecked	Unchecked	Unchecked	Unchecked	Unchecked	Checked	Unchecked	Unchecked	Unchecked	Unchecked	Unchecked	Unchecked	Unchecked	Unchecked	Unchecked	Unchecked	Unchecked	Unchecked	Unchecked	Unchecked	Unchecked
336	2019-10-25	Clinic B	37				Match			Johannesburg						> 12 months	Yes		Less than once a month	No		Don't know what viral count/suppression is		Yes	One pill a day, fixed dosed combination (FDC)		Unchecked	Unchecked	Unchecked	Unchecked	Unchecked	Unchecked	Unchecked	Unchecked	Unchecked	Unchecked	Unchecked	Unchecked	Checked	Unchecked	Unchecked	Unchecked	Unchecked	Unchecked	Unchecked	Unchecked	Unchecked	Unchecked	Unchecked
337	2019-11-28	Clinic C	29	Man	Employed	Security	Match			Johannesburg		Peri-urban		Clinic		3 - 6 months	Yes		Almost never	No		Don't know		No			Unchecked	Unchecked	Unchecked	Unchecked	Unchecked	Unchecked	Unchecked	Unchecked	Unchecked	Unchecked	Unchecked	Unchecked	Unchecked	Unchecked	Unchecked	Unchecked	Unchecked	Unchecked	Unchecked	Unchecked	Unchecked	Unchecked	Unchecked
338	2019-11-27	Clinic C	37	Man	Employed	Constructor	Unmatch		in JHB	Johannesburg		Peri-urban		Clinic		3 - 6 months				Don't know what CD4 is		Don't know what viral count/suppression is		Don't know			Unchecked	Checked	Unchecked	Unchecked	Unchecked	Unchecked	Unchecked	Unchecked	Unchecked	Unchecked	Unchecked	Unchecked	Unchecked	Unchecked	Unchecked	Unchecked	Unchecked	Unchecked	Unchecked	Unchecked	Unchecked	Unchecked	Unchecked
339	2019-10-27	Clinic C	27	Woman	Unemployed		Match			Johannesburg		Peri-urban		Clinic		3 - 6 months	Yes		Almost never	No		Don't know		Yes	One pill a day, fixed dosed combination (FDC)		Unchecked	Unchecked	Unchecked	Unchecked	Unchecked	Unchecked	Unchecked	Unchecked	Unchecked	Unchecked	Unchecked	Unchecked	Unchecked	Unchecked	Unchecked	Unchecked	Unchecked	Unchecked	Unchecked	Unchecked	Unchecked	Unchecked	Unchecked
340	2019-11-25	Clinic C	40	Woman	Unemployed		Match			Johannesburg		Peri-urban		Clinic		> 12 months	Yes		Almost never	No		Don't know		No			Unchecked	Unchecked	Unchecked	Unchecked	Unchecked	Unchecked	Checked	Unchecked	Unchecked	Unchecked	Unchecked	Unchecked	Unchecked	Unchecked	Unchecked	Unchecked	Unchecked	Unchecked	Unchecked	Unchecked	Unchecked	Unchecked	Unchecked
341	2019-11-20	Clinic C	52	Man	Unemployed		Unmatch		in JHB	Johannesburg		Peri-urban		Clinic		7 - 12 months	Yes		Almost never	No		No		Yes			Unchecked	Checked	Unchecked	Unchecked	Unchecked	Unchecked	Unchecked	Unchecked	Unchecked	Unchecked	Unchecked	Unchecked	Unchecked	Unchecked	Unchecked	Unchecked	Unchecked	Unchecked	Unchecked	Unchecked	Unchecked	Unchecked	Unchecked
342		Clinic C	30	Woman	Unemployed		Unmatch		in JHB	Johannesburg		Peri-urban		Clinic		3 - 6 months	Yes		Almost never	No		Don't know what viral count/suppression is		Yes	One pill a day, fixed dosed combination (FDC)		Unchecked	Unchecked	Unchecked	Unchecked	Unchecked	Unchecked	Unchecked	Unchecked	Unchecked	Unchecked	Unchecked	Unchecked	Unchecked	Unchecked	Unchecked	Unchecked	Unchecked	Unchecked	Unchecked	Unchecked	Unchecked	Unchecked	Unchecked
343	2019-11-28	Clinic A	33	Woman	Unemployed		Match			Johannesburg		Urban		Clinic		1 - 3 months	Yes			No		Don't know		Yes	One pill a day, fixed dosed combination (FDC)		Unchecked	Unchecked	Unchecked	Unchecked	Unchecked	Unchecked	Unchecked	Unchecked	Unchecked	Unchecked	Unchecked	Unchecked	Unchecked	Unchecked	Unchecked	Unchecked	Unchecked	Unchecked	Unchecked	Unchecked	Unchecked	Unchecked	Unchecked
344	2019-11-19	Clinic D	25	Woman	Employed		Match			Johannesburg		Urban		Clinic		1 - 3 months	Yes		Almost never	No		Don't know		Don't know			Unchecked	Checked	Unchecked	Unchecked	Unchecked	Unchecked	Unchecked	Unchecked	Unchecked	Unchecked	Unchecked	Unchecked	Unchecked	Unchecked	Unchecked	Unchecked	Unchecked	Unchecked	Unchecked	Unchecked	Unchecked	Unchecked	Unchecked
345	2019-10-30	Clinic D	32	Woman	Employed	Self	Unmatch	Camelo	outside country	Other	Shongwe	Rural		Hospital		1 - 3 months	Yes		Almost never	Don't know what CD4 is		Don't know		Don't know			Unchecked	Checked	Unchecked	Unchecked	Unchecked	Unchecked	Unchecked	Unchecked	Unchecked	Unchecked	Unchecked	Unchecked	Unchecked	Unchecked	Unchecked	Unchecked	Unchecked	Unchecked	Unchecked	Unchecked	Unchecked	Unchecked	Unchecked
346	2019-11-27	Clinic D	29	Woman	Unemployed		Unmatch		out of JHB			Rural		Clinic		> 12 months	Yes			Yes		Don't know		Don't know			Unchecked	Checked	Unchecked	Unchecked	Unchecked	Unchecked	Unchecked	Unchecked	Unchecked	Unchecked	Unchecked	Unchecked	Unchecked	Unchecked	Unchecked	Unchecked	Unchecked	Unchecked	Unchecked	Unchecked	Unchecked	Unchecked	Unchecked
347	2019-11-26	Clinic D	35	Woman	Unemployed		Unmatch	Moruti	other province in SA	Other	Limpopo	Rural		Clinic		> 12 months	Yes		Almost never	No		Don't know		Don't know			Unchecked	Checked	Unchecked	Unchecked	Unchecked	Unchecked	Unchecked	Unchecked	Unchecked	Unchecked	Unchecked	Unchecked	Unchecked	Unchecked	Unchecked	Unchecked	Unchecked	Unchecked	Unchecked	Unchecked	Unchecked	Unchecked	Unchecked
348	2019-11-27	Clinic D	37	Woman	Unemployed		Match			Johannesburg		Urban		Clinic		3 - 6 months	Yes		Almost never	No				Don't know			Unchecked	Checked	Unchecked	Unchecked	Unchecked	Unchecked	Unchecked	Unchecked	Unchecked	Unchecked	Unchecked	Unchecked	Unchecked	Unchecked	Unchecked	Unchecked	Unchecked	Unchecked	Unchecked	Unchecked	Unchecked	Unchecked	Unchecked
349	2019-10-25	Clinic D	34	Woman	Employed	Sales Consultant	Unmatch	Delft Community Health	other province in SA	Other	Cape town	Urban		Clinic			Yes		Almost never	No				Don't know			Unchecked	Unchecked	Unchecked	Checked	Unchecked	Unchecked	Unchecked	Unchecked	Unchecked	Unchecked	Unchecked	Unchecked	Unchecked	Unchecked	Unchecked	Unchecked	Unchecked	Unchecked	Unchecked	Unchecked	Unchecked	Unchecked	Unchecked
350	2019-08-16	Clinic D	40	Man	Employed	Truck Driver`	Match			Johannesburg		Urban		Clinic		1 - 3 months	Yes		Almost never	Don't know what CD4 is		Don't know		Don't know			Unchecked	Checked	Unchecked	Unchecked	Unchecked	Unchecked	Unchecked	Unchecked	Unchecked	Unchecked	Unchecked	Unchecked	Unchecked	Unchecked	Unchecked	Unchecked	Unchecked	Unchecked	Unchecked	Unchecked	Unchecked	Unchecked	Unchecked
351	2019-11-14	Clinic C	53	Man	Unemployed		Unmatch		in JHB	Johannesburg		Peri-urban		Clinic		> 12 months	Yes		Almost never	No		Yes		Yes	One pill a day, fixed dosed combination (FDC)		Unchecked	Unchecked	Unchecked	Unchecked	Unchecked	Unchecked	Unchecked	Unchecked	Unchecked	Unchecked	Unchecked	Unchecked	Unchecked	Unchecked	Unchecked	Unchecked	Unchecked	Unchecked	Unchecked	Unchecked	Unchecked	Unchecked	Unchecked
352	2019-11-26	Clinic A	29	Woman			Unmatch		in JHB	Johannesburg		Urban		Clinic		> 12 months	Yes		Almost never	No		No		Yes	One pill a day, fixed dosed combination (FDC)		Checked	Unchecked	Unchecked	Unchecked	Unchecked	Unchecked	Unchecked	Unchecked	Unchecked	Unchecked	Unchecked	Unchecked	Unchecked	Unchecked	Unchecked	Unchecked	Unchecked	Unchecked	Unchecked	Unchecked	Unchecked	Unchecked	Unchecked
353	2019-12-03	Clinic A	42	Man			Match			Johannesburg				Clinic		3 - 6 months	Yes		Almost never	Yes	<200 cells/µl	Yes		Yes	One pill a day, fixed dosed combination (FDC)		Unchecked	Unchecked	Unchecked	Unchecked	Unchecked	Unchecked	Unchecked	Unchecked	Unchecked	Unchecked	Unchecked	Unchecked	Unchecked	Unchecked	Unchecked	Unchecked	Unchecked	Unchecked	Unchecked	Unchecked	Unchecked	Unchecked	Unchecked
354	2019-12-03	Clinic A	24	Woman			Unmatch	Zebediela mobile clinic				Rural				3 - 6 months	Yes		Almost never	No		Don't know what viral count/suppression is		Yes	One pill a day, fixed dosed combination (FDC)		Checked	Unchecked	Unchecked	Unchecked	Unchecked	Unchecked	Unchecked	Unchecked	Unchecked	Unchecked	Unchecked	Unchecked	Unchecked	Unchecked	Unchecked	Unchecked	Unchecked	Unchecked	Unchecked	Unchecked	Unchecked	Unchecked	Unchecked
355	2019-12-02	Clinic A	38	Woman			Match			Johannesburg				Clinic		> 12 months	Yes		Almost never	No				Yes	One pill a day, fixed dosed combination (FDC)		Unchecked	Unchecked	Unchecked	Unchecked	Unchecked	Unchecked	Unchecked	Unchecked	Unchecked	Unchecked	Unchecked	Unchecked	Unchecked	Unchecked	Unchecked	Unchecked	Unchecked	Unchecked	Unchecked	Unchecked	Unchecked	Unchecked	Unchecked
356	2019-12-04	Clinic A	55	Man			Match			Johannesburg				Clinic		> 12 months	Yes		Almost never	No		Yes		Yes	One pill a day, fixed dosed combination (FDC)		Unchecked	Unchecked	Unchecked	Unchecked	Unchecked	Unchecked	Unchecked	Unchecked	Unchecked	Unchecked	Unchecked	Unchecked	Unchecked	Unchecked	Unchecked	Unchecked	Unchecked	Unchecked	Unchecked	Unchecked	Unchecked	Unchecked	Unchecked
357	2019-12-12	Clinic D	32	Woman	Employed		Match			Johannesburg		Urban		Clinic		> 12 months	Yes			Yes	501-1500 cells/µl	Don't know		Don't know			Unchecked	Checked	Unchecked	Unchecked	Unchecked	Unchecked	Unchecked	Unchecked	Unchecked	Unchecked	Unchecked	Unchecked	Unchecked	Unchecked	Unchecked	Unchecked	Unchecked	Unchecked	Unchecked	Unchecked	Unchecked	Unchecked	Unchecked
358	2019-12-13	Clinic D	47	Woman	Employed		Unmatch		in JHB	Johannesburg		Urban		Clinic		> 12 months	Yes		Almost never	Don't know what CD4 is		No					Unchecked	Unchecked	Unchecked	Unchecked	Unchecked	Unchecked	Unchecked	Unchecked	Unchecked	Unchecked	Unchecked	Unchecked	Unchecked	Unchecked	Unchecked	Unchecked	Unchecked	Unchecked	Checked	Unchecked	Unchecked	Unchecked	Unchecked
359	2019-11-28	Clinic D	33	Woman	Employed		Unmatch	Eddington	other province in SA	Other	Durban	Urban		Clinic		1 - 3 months	Yes		Almost never	No		Don't know		Don't know			Unchecked	Unchecked	Unchecked	Checked	Unchecked	Unchecked	Unchecked	Unchecked	Unchecked	Unchecked	Unchecked	Unchecked	Unchecked	Unchecked	Unchecked	Unchecked	Unchecked	Unchecked	Unchecked	Unchecked	Unchecked	Unchecked	Unchecked
360	2019-12-02	Clinic D	23	Woman	Unemployed		Unmatch		other province in SA	Other	Cassel clinic	Other	Northern Cape	Clinic		3 - 6 months	Yes		Almost never	Don't know what CD4 is		Don't know		Don't know			Unchecked	Checked	Unchecked	Unchecked	Unchecked	Unchecked	Unchecked	Unchecked	Unchecked	Unchecked	Unchecked	Unchecked	Unchecked	Unchecked	Unchecked	Unchecked	Unchecked	Unchecked	Unchecked	Unchecked	Unchecked	Unchecked	Unchecked
361	2019-12-03	Clinic D	24	Woman	Employed		Match			Johannesburg		Urban		Clinic		7 - 12 months	Yes			Don't know what CD4 is		Don't know					Unchecked	Unchecked	Unchecked	Unchecked	Unchecked	Unchecked	Unchecked	Unchecked	Unchecked	Unchecked	Unchecked	Unchecked	Unchecked	Unchecked	Unchecked	Unchecked	Unchecked	Unchecked	Unchecked	Unchecked	Unchecked	Unchecked	Unchecked
362	2019-12-03	Clinic D	29	Woman	Employed		Unmatch	Mmotong	other province in SA	Other	Limpopo	Rural		Clinic		7 - 12 months	Yes			Don't know what CD4 is				Don't know			Unchecked	Checked	Unchecked	Unchecked	Unchecked	Unchecked	Unchecked	Unchecked	Unchecked	Unchecked	Unchecked	Unchecked	Unchecked	Unchecked	Unchecked	Unchecked	Unchecked	Unchecked	Unchecked	Unchecked	Unchecked	Unchecked	Unchecked
363	2019-12-03	Clinic D	27	Woman	Unemployed		Match			Johannesburg		Urban		Clinic		7 - 12 months	Yes		Almost never			Don't know		Don't know			Unchecked	Unchecked	Unchecked	Unchecked	Unchecked	Unchecked	Unchecked	Unchecked	Unchecked	Unchecked	Unchecked	Unchecked	Checked	Unchecked	Unchecked	Unchecked	Unchecked	Unchecked	Unchecked	Unchecked	Unchecked	Unchecked	Unchecked
364	2019-12-04	Clinic D	34	Woman	Employed		Match			Johannesburg		Urban		Clinic		1 - 3 months	Yes		Almost never	Don't know what CD4 is		Don't know		Don't know			Unchecked	Unchecked	Unchecked	Checked	Unchecked	Unchecked	Unchecked	Unchecked	Unchecked	Unchecked	Unchecked	Unchecked	Unchecked	Unchecked	Unchecked	Unchecked	Unchecked	Unchecked	Unchecked	Unchecked	Unchecked	Unchecked	Unchecked
365	2019-12-10	Clinic D	1	Woman	Unemployed		Match			Johannesburg		Urban		Clinic		7 - 12 months	Yes		Almost never	No		Don't know		Don't know			Checked	Unchecked	Unchecked	Unchecked	Unchecked	Unchecked	Unchecked	Unchecked	Unchecked	Unchecked	Unchecked	Unchecked	Unchecked	Unchecked	Unchecked	Unchecked	Unchecked	Unchecked	Unchecked	Unchecked	Unchecked	Unchecked	Unchecked
366	2019-11-05																										Unchecked	Unchecked	Unchecked	Unchecked	Unchecked	Unchecked	Unchecked	Unchecked	Unchecked	Unchecked	Unchecked	Unchecked	Unchecked	Unchecked	Unchecked	Unchecked	Unchecked	Unchecked	Unchecked	Unchecked	Unchecked	Unchecked	Unchecked
367	2019-12-12	Clinic C	37	Woman	Unemployed		Unmatch		in JHB	Johannesburg		Peri-urban		Clinic		7 - 12 months	No		One or more times a week	No		Don't know		Yes	Other	Atroiza	Unchecked	Unchecked	Unchecked	Unchecked	Unchecked	Unchecked	Unchecked	Unchecked	Unchecked	Unchecked	Unchecked	Unchecked	Unchecked	Unchecked	Unchecked	Unchecked	Unchecked	Checked	Unchecked	Unchecked	Unchecked	Unchecked	Unchecked
368	2019-11-05	Clinic A	30	Woman	Unemployed		Match			Johannesburg				Clinic		3 - 6 months	Yes		Almost never	Yes	<200 cells/µl	Don't know what viral count/suppression is		Yes	One pill a day, fixed dosed combination (FDC)		Unchecked	Unchecked	Unchecked	Unchecked	Unchecked	Unchecked	Unchecked	Unchecked	Unchecked	Unchecked	Unchecked	Unchecked	Unchecked	Unchecked	Unchecked	Unchecked	Unchecked	Unchecked	Unchecked	Unchecked	Unchecked	Unchecked	Unchecked
369	2019-11-15	Clinic A	41	Man	Unemployed		Unmatch		in JHB	Johannesburg						1 - 3 months	Yes		Less than once a month			No		Yes	One pill a day, fixed dosed combination (FDC)		Unchecked	Checked	Unchecked	Unchecked	Unchecked	Unchecked	Unchecked	Unchecked	Unchecked	Unchecked	Unchecked	Unchecked	Unchecked	Unchecked	Unchecked	Unchecked	Unchecked	Unchecked	Unchecked	Unchecked	Unchecked	Unchecked	Unchecked
370	2019-11-15	Clinic A	41	Woman	Employed		Unmatch	Qwa qwa makwane clinic	out of JHB	Other						3 - 6 months	Yes		One or more times a month	No		Don't know what viral count/suppression is		Yes	One pill a day, fixed dosed combination (FDC)		Unchecked	Unchecked	Unchecked	Unchecked	Unchecked	Unchecked	Unchecked	Unchecked	Unchecked	Unchecked	Unchecked	Unchecked	Unchecked	Unchecked	Unchecked	Unchecked	Unchecked	Unchecked	Unchecked	Unchecked	Unchecked	Unchecked	Unchecked
371	2019-11-20	Clinic A	25	Man			Match			Johannesburg				Clinic		> 12 months	No	She stopped RX after delivery	Almost never	Yes	<200 cells/µl	No		Yes	Other	Alluvia & dumuva	Unchecked	Unchecked	Unchecked	Unchecked	Unchecked	Unchecked	Unchecked	Unchecked	Unchecked	Unchecked	Unchecked	Unchecked	Unchecked	Unchecked	Unchecked	Unchecked	Unchecked	Unchecked	Unchecked	Unchecked	Unchecked	Unchecked	Unchecked
372	2019-11-21	Clinic A	24	Man			Match			Johannesburg				Clinic		> 12 months	No		Almost never	Yes	<200 cells/µl	No		Yes	Other	Alluvia & camzid	Unchecked	Unchecked	Unchecked	Unchecked	Unchecked	Unchecked	Unchecked	Unchecked	Unchecked	Unchecked	Unchecked	Unchecked	Unchecked	Unchecked	Unchecked	Unchecked	Unchecked	Unchecked	Unchecked	Unchecked	Unchecked	Unchecked	Unchecked
373	2019-11-20	Clinic D	1	Woman			Unmatch		in JHB	Johannesburg				Clinic		7 - 12 months	Yes		Almost never	No		Yes		No			Unchecked	Unchecked	Unchecked	Unchecked	Unchecked	Unchecked	Unchecked	Unchecked	Unchecked	Unchecked	Unchecked	Unchecked	Unchecked	Unchecked	Unchecked	Unchecked	Unchecked	Unchecked	Unchecked	Unchecked	Unchecked	Unchecked	Unchecked
374	2019-11-18	Clinic D	27	Woman	Unemployed		Unmatch		in JHB	Johannesburg		Urban		Clinic		1 - 3 months	No			Don't know what CD4 is		Don't know		Don't know			Unchecked	Unchecked	Unchecked	Unchecked	Unchecked	Unchecked	Unchecked	Unchecked	Unchecked	Unchecked	Unchecked	Unchecked	Unchecked	Unchecked	Unchecked	Unchecked	Unchecked	Unchecked	Checked	Unchecked	Unchecked	Unchecked	Unchecked
375	2019-11-18	Clinic D	31	Woman	Employed		Match			Johannesburg		Urban		Clinic		3 - 6 months	Yes		Almost never	Don't know what CD4 is		Don't know		Don't know			Unchecked	Unchecked	Unchecked	Unchecked	Unchecked	Unchecked	Unchecked	Unchecked	Unchecked	Unchecked	Unchecked	Unchecked	Unchecked	Unchecked	Unchecked	Unchecked	Unchecked	Unchecked	Checked	Unchecked	Unchecked	Unchecked	Unchecked
376	2019-11-11	Clinic E	30				Match			Johannesburg				Clinic		1 - 3 months	Yes		Almost never	No		Don't know		Yes	Other	Tribuss	Unchecked	Unchecked	Unchecked	Unchecked	Unchecked	Unchecked	Checked	Unchecked	Unchecked	Unchecked	Unchecked	Unchecked	Unchecked	Unchecked	Unchecked	Unchecked	Unchecked	Unchecked	Unchecked	Unchecked	Unchecked	Unchecked	Unchecked
377	2019-11-06	Clinic E	23	Woman	Employed	PNP	Unmatch		in JHB	Johannesburg				Clinic		3 - 6 months	Yes		Almost never	No		No		No			Unchecked	Unchecked	Unchecked	Unchecked	Unchecked	Unchecked	Checked	Unchecked	Unchecked	Unchecked	Unchecked	Unchecked	Unchecked	Unchecked	Unchecked	Unchecked	Unchecked	Unchecked	Unchecked	Unchecked	Unchecked	Unchecked	Unchecked
378	2019-11-20	Clinic B	35	Trans			Unmatch		in JHB	Johannesburg						7 - 12 months	Yes		Almost never	No		Don't know		Don't know			Unchecked	Checked	Unchecked	Unchecked	Unchecked	Unchecked	Unchecked	Unchecked	Unchecked	Unchecked	Unchecked	Unchecked	Unchecked	Unchecked	Unchecked	Unchecked	Unchecked	Unchecked	Unchecked	Unchecked	Unchecked	Unchecked	Unchecked
379	2019-11-06	Clinic E	46	Trans			Match			Johannesburg		Urban		Clinic		7 - 12 months	Mostly			No		No		Yes	One pill a day, fixed dosed combination (FDC)		Unchecked	Unchecked	Unchecked	Unchecked	Unchecked	Unchecked	Checked	Unchecked	Unchecked	Unchecked	Unchecked	Unchecked	Unchecked	Unchecked	Unchecked	Unchecked	Unchecked	Unchecked	Unchecked	Unchecked	Unchecked	Unchecked	Unchecked
380	2019-11-08	Clinic E	41	Woman			Match			Johannesburg		Urban				> 12 months	Yes		Almost never			Don't know		Yes	Other		Unchecked	Unchecked	Checked	Checked	Unchecked	Unchecked	Unchecked	Unchecked	Unchecked	Unchecked	Unchecked	Unchecked	Unchecked	Unchecked	Unchecked	Unchecked	Unchecked	Unchecked	Unchecked	Unchecked	Unchecked	Unchecked	Unchecked
381	2019-11-04	Clinic E	40	Woman	Employed	Driver	Match			Johannesburg				Clinic		7 - 12 months	Yes		Almost never					Yes			Checked	Unchecked	Unchecked	Unchecked	Unchecked	Unchecked	Unchecked	Unchecked	Unchecked	Unchecked	Unchecked	Unchecked	Unchecked	Unchecked	Unchecked	Unchecked	Unchecked	Unchecked	Unchecked	Unchecked	Unchecked	Unchecked	Unchecked
382	2019-11-05	Clinic E	23	Woman	Unemployed		Match			Johannesburg						3 - 6 months	Yes					Yes		Yes	Other	Tribuss	Unchecked	Checked	Unchecked	Unchecked	Unchecked	Unchecked	Unchecked	Unchecked	Unchecked	Unchecked	Unchecked	Unchecked	Unchecked	Unchecked	Unchecked	Unchecked	Unchecked	Unchecked	Unchecked	Unchecked	Unchecked	Unchecked	Unchecked
383	2019-11-19	Clinic G	39	Woman			Match							Clinic		1 - 3 months	Yes		Almost never			No					Checked	Unchecked	Unchecked	Unchecked	Unchecked	Unchecked	Unchecked	Unchecked	Unchecked	Unchecked	Unchecked	Unchecked	Unchecked	Unchecked	Unchecked	Unchecked	Unchecked	Unchecked	Unchecked	Unchecked	Unchecked	Unchecked	Unchecked
384	2019-11-18	Clinic G	43	Man			Match			Johannesburg		Urban		Clinic		1 - 3 months	Yes		One or more times a month	No		No					Checked	Unchecked	Unchecked	Unchecked	Unchecked	Unchecked	Checked	Unchecked	Unchecked	Unchecked	Unchecked	Unchecked	Unchecked	Checked	Unchecked	Unchecked	Unchecked	Unchecked	Unchecked	Unchecked	Unchecked	Unchecked	Unchecked
385	2019-11-29	Clinic E	49	Man	Employed	Driver	Match			Johannesburg		Urban		Clinic			Yes			Yes	350-500 cells/µl	Yes					Checked	Unchecked	Unchecked	Unchecked	Unchecked	Unchecked	Unchecked	Unchecked	Unchecked	Unchecked	Unchecked	Unchecked	Unchecked	Unchecked	Unchecked	Unchecked	Unchecked	Unchecked	Unchecked	Unchecked	Unchecked	Unchecked	Unchecked
386	2019-11-12	Clinic G	32	Woman	Employed	Cleaner	Match			Johannesburg		Urban		Clinic		7 - 12 months	Yes		Almost never								Unchecked	Unchecked	Unchecked	Unchecked	Unchecked	Unchecked	Unchecked	Unchecked	Unchecked	Unchecked	Unchecked	Unchecked	Unchecked	Unchecked	Unchecked	Unchecked	Unchecked	Unchecked	Unchecked	Unchecked	Unchecked	Checked	Unchecked
387	2019-11-07	Clinic G	42	Woman	Unemployed		Match									3 - 6 months	Yes		One or more times a month	No				No			Unchecked	Unchecked	Unchecked	Unchecked	Unchecked	Unchecked	Unchecked	Unchecked	Unchecked	Unchecked	Unchecked	Unchecked	Unchecked	Unchecked	Unchecked	Unchecked	Unchecked	Unchecked	Checked	Unchecked	Unchecked	Unchecked	Unchecked
388	2019-12-04	Clinic G	58	Man	Employed		Match			Johannesburg		Urban		Clinic		3 - 6 months	No		One or more times a month	No		No					Unchecked	Unchecked	Unchecked	Unchecked	Unchecked	Unchecked	Unchecked	Unchecked	Unchecked	Unchecked	Checked	Unchecked	Unchecked	Unchecked	Unchecked	Unchecked	Unchecked	Unchecked	Unchecked	Unchecked	Unchecked	Unchecked	Unchecked
389	2019-11-29	Clinic E	49	Man	Employed	Driver	Match			Johannesburg				Clinic			Yes			Yes	350-500 cells/µl			Yes	Other	Tribuss	Checked	Unchecked	Unchecked	Unchecked	Unchecked	Unchecked	Unchecked	Unchecked	Unchecked	Unchecked	Unchecked	Unchecked	Unchecked	Unchecked	Unchecked	Unchecked	Unchecked	Unchecked	Unchecked	Unchecked	Unchecked	Unchecked	Unchecked
390	2019-11-19	Clinic G	39	Woman			Match							Clinic		1 - 3 months	Yes		Almost never	No		No					Checked	Unchecked	Unchecked	Unchecked	Unchecked	Unchecked	Unchecked	Unchecked	Unchecked	Unchecked	Unchecked	Unchecked	Unchecked	Checked	Unchecked	Unchecked	Unchecked	Unchecked	Unchecked	Unchecked	Unchecked	Unchecked	Unchecked
391	2019-12-04	Clinic G	58	Man	Employed		Match			Johannesburg				Clinic		3 - 6 months	No	PT used to skip days because he used to drink alot plus was arrested.	One or more times a month	No		No					Unchecked	Unchecked	Unchecked	Unchecked	Unchecked	Unchecked	Unchecked	Unchecked	Unchecked	Unchecked	Checked	Unchecked	Unchecked	Unchecked	Unchecked	Unchecked	Unchecked	Unchecked	Unchecked	Unchecked	Unchecked	Unchecked	Unchecked
392	2019-11-12	Clinic G	32	Woman			Match			Johannesburg						7 - 12 months	Yes		Almost never	No		No		No			Unchecked	Unchecked	Unchecked	Unchecked	Unchecked	Unchecked	Unchecked	Unchecked	Unchecked	Unchecked	Unchecked	Unchecked	Unchecked	Unchecked	Unchecked	Unchecked	Unchecked	Unchecked	Unchecked	Unchecked	Unchecked	Checked	Unchecked
393	2019-11-07	Clinic G	0	Woman	Unemployed		Match			Johannesburg						3 - 6 months	Yes		One or more times a month	No		No					Unchecked	Unchecked	Unchecked	Unchecked	Unchecked	Unchecked	Unchecked	Unchecked	Unchecked	Unchecked	Unchecked	Unchecked	Unchecked	Unchecked	Unchecked	Unchecked	Unchecked	Unchecked	Checked	Unchecked	Unchecked	Unchecked	Unchecked
394	2019-11-18	Clinic G	43	Man	Employed	Self	Match			Johannesburg				Clinic		1 - 3 months	Yes		One or more times a month	No		No					Checked	Unchecked	Unchecked	Unchecked	Unchecked	Unchecked	Checked	Unchecked	Unchecked	Unchecked	Unchecked	Unchecked	Unchecked	Checked	Unchecked	Unchecked	Unchecked	Unchecked	Unchecked	Unchecked	Unchecked	Unchecked	Unchecked
395	2019-11-26	Clinic G	44	Man	Employed		Match			Johannesburg				Clinic		7 - 12 months	Yes		Almost never	No		No					Unchecked	Unchecked	Unchecked	Unchecked	Unchecked	Unchecked	Unchecked	Unchecked	Unchecked	Unchecked	Unchecked	Unchecked	Unchecked	Unchecked	Checked	Unchecked	Unchecked	Unchecked	Unchecked	Unchecked	Unchecked	Unchecked	Unchecked
396	2020-01-14	Clinic H	31	Man	Unemployed		Unmatch		in JHB	Johannesburg		Peri-urban		Clinic		3 - 6 months	Mostly		Almost never	No		Yes					Unchecked	Unchecked	Unchecked	Unchecked	Unchecked	Unchecked	Unchecked	Unchecked	Unchecked	Unchecked	Unchecked	Unchecked	Unchecked	Unchecked	Unchecked	Unchecked	Unchecked	Unchecked	Unchecked	Unchecked	Unchecked	Unchecked	Unchecked
397	2019-12-12	Clinic C	52	Man	Unemployed		Match			Johannesburg		Peri-urban		Clinic		3 - 6 months	Yes		Almost never	No		Don't know		No			Unchecked	Checked	Unchecked	Unchecked	Unchecked	Unchecked	Unchecked	Unchecked	Unchecked	Unchecked	Unchecked	Unchecked	Unchecked	Unchecked	Unchecked	Unchecked	Unchecked	Unchecked	Unchecked	Unchecked	Unchecked	Unchecked	Unchecked
398	2020-10-18	Clinic C	27	Woman	Employed	Cashier	Unmatch		in JHB	Johannesburg		Peri-urban		Clinic		> 12 months	Yes		Almost never	No		Don't know		No			Unchecked	Unchecked	Unchecked	Unchecked	Unchecked	Unchecked	Unchecked	Unchecked	Unchecked	Unchecked	Unchecked	Unchecked	Unchecked	Unchecked	Unchecked	Unchecked	Unchecked	Unchecked	Unchecked	Unchecked	Unchecked	Unchecked	Unchecked
399	2020-12-13	Clinic C	38	Man	Unemployed		Unmatch		in JHB	Johannesburg		Peri-urban		Clinic		3 - 6 months			One or more times a week	No		Don't know what viral count/suppression is		No			Unchecked	Unchecked	Unchecked	Unchecked	Unchecked	Unchecked	Unchecked	Unchecked	Unchecked	Unchecked	Unchecked	Unchecked	Unchecked	Unchecked	Unchecked	Unchecked	Unchecked	Unchecked	Unchecked	Unchecked	Unchecked	Unchecked	Unchecked
400	2020-01-12	Clinic B	34	Woman			Match			Johannesburg		Urban						Never started RX		Don't know what CD4 is		No					Unchecked	Unchecked	Unchecked	Unchecked	Unchecked	Unchecked	Checked	Unchecked	Checked	Unchecked	Unchecked	Unchecked	Unchecked	Unchecked	Unchecked	Unchecked	Unchecked	Unchecked	Unchecked	Unchecked	Unchecked	Unchecked	Unchecked
401	2020-01-09	Clinic B	28	Man	Employed	Cashier	Match			Johannesburg		Urban		Clinic		> 12 months	Yes		Almost never	No		Don't know		Don't know			Unchecked	Unchecked	Unchecked	Unchecked	Unchecked	Unchecked	Unchecked	Checked	Unchecked	Unchecked	Unchecked	Unchecked	Unchecked	Unchecked	Unchecked	Unchecked	Unchecked	Unchecked	Unchecked	Unchecked	Unchecked	Unchecked	Unchecked
402	2020-01-07	Clinic B	44	Man	Employed	Security	Unmatch		in JHB	Johannesburg		Urban		Clinic		> 12 months	Mostly		Less than once a month	No		Don't know what viral count/suppression is		Don't know			Unchecked	Checked	Unchecked	Unchecked	Unchecked	Unchecked	Unchecked	Unchecked	Unchecked	Unchecked	Unchecked	Unchecked	Unchecked	Unchecked	Unchecked	Unchecked	Unchecked	Unchecked	Unchecked	Unchecked	Unchecked	Unchecked	Unchecked
403	2020-01-08	Clinic B	52	Man	Unemployed		Match			Johannesburg		Urban		Clinic		> 12 months	Yes			No		Don't know		No			Unchecked	Checked	Unchecked	Unchecked	Unchecked	Unchecked	Unchecked	Unchecked	Unchecked	Unchecked	Unchecked	Unchecked	Unchecked	Unchecked	Unchecked	Unchecked	Unchecked	Unchecked	Unchecked	Unchecked	Unchecked	Unchecked	Unchecked
404	2020-01-08	Clinic B	33	Woman	Unemployed		Match			Johannesburg				Clinic		> 12 months	Yes		Almost never	Yes	501-1500 cells/µl	Yes		Yes	One pill a day, fixed dosed combination (FDC)		Unchecked	Unchecked	Unchecked	Unchecked	Unchecked	Unchecked	Unchecked	Unchecked	Unchecked	Unchecked	Unchecked	Unchecked	Unchecked	Unchecked	Unchecked	Unchecked	Unchecked	Unchecked	Unchecked	Unchecked	Unchecked	Unchecked	Unchecked
405	2020-02-08	Clinic B	65		Employed	General Worker	Match			Johannesburg		Urban		Clinic		7 - 12 months		Didnt take the treatment at all		No		No					Unchecked	Unchecked	Unchecked	Unchecked	Unchecked	Unchecked	Unchecked	Unchecked	Unchecked	Unchecked	Unchecked	Unchecked	Checked	Unchecked	Unchecked	Unchecked	Unchecked	Unchecked	Unchecked	Unchecked	Unchecked	Unchecked	Unchecked
406	2019-12-27	Clinic B	58	Woman	Employed	Self employed	Unmatch		in JHB	Johannesburg		Rural					Yes		Almost never	No		No					Checked	Unchecked	Unchecked	Unchecked	Unchecked	Unchecked	Unchecked	Unchecked	Unchecked	Unchecked	Unchecked	Unchecked	Unchecked	Unchecked	Unchecked	Unchecked	Unchecked	Unchecked	Unchecked	Unchecked	Unchecked	Unchecked	Unchecked
407	2019-12-24	Clinic A	24	Woman	Blank		Unmatch		in JHB	Johannesburg		Urban		Clinic		7 - 12 months	Yes		Almost never	No		No		No			Unchecked	Unchecked	Unchecked	Unchecked	Unchecked	Unchecked	Unchecked	Unchecked	Unchecked	Unchecked	Unchecked	Unchecked	Unchecked	Unchecked	Unchecked	Unchecked	Unchecked	Unchecked	Unchecked	Checked	Unchecked	Unchecked	Unchecked
408	2019-12-31	Clinic B	42	Woman			Unmatch		in JHB	Johannesburg		Urban				> 12 months	Yes		One or more times a week	No		No		Don't know			Unchecked	Unchecked	Unchecked	Unchecked	Unchecked	Unchecked	Unchecked	Unchecked	Checked	Unchecked	Unchecked	Unchecked	Unchecked	Unchecked	Unchecked	Unchecked	Unchecked	Unchecked	Unchecked	Unchecked	Unchecked	Unchecked	Unchecked
409	2019-12-31	Clinic B	47	Woman			Match			Johannesburg		Urban				7 - 12 months	Yes		Almost never	No		No		Yes	One pill a day, fixed dosed combination (FDC)		Unchecked	Unchecked	Unchecked	Unchecked	Unchecked	Unchecked	Unchecked	Unchecked	Unchecked	Unchecked	Unchecked	Unchecked	Unchecked	Unchecked	Unchecked	Unchecked	Unchecked	Unchecked	Unchecked	Unchecked	Unchecked	Unchecked	Unchecked
410	2019-12-20	Clinic B	33	Woman			Match			Johannesburg		Urban		Clinic		1 - 3 months	No		Almost never	No		Don't know what viral count/suppression is		Don't know			Unchecked	Unchecked	Unchecked	Unchecked	Unchecked	Unchecked	Unchecked	Unchecked	Unchecked	Unchecked	Unchecked	Unchecked	Unchecked	Unchecked	Unchecked	Unchecked	Unchecked	Unchecked	Unchecked	Unchecked	Unchecked	Unchecked	Unchecked
411	2019-12-20	Clinic B	23	Woman			Match			Johannesburg		Urban		Clinic		3 - 6 months	Yes		Less than once a month	Yes	350-500 cells/µl	Don't know		Don't know			Unchecked	Unchecked	Unchecked	Unchecked	Unchecked	Unchecked	Unchecked	Unchecked	Checked	Unchecked	Unchecked	Unchecked	Unchecked	Unchecked	Unchecked	Unchecked	Unchecked	Unchecked	Unchecked	Unchecked	Unchecked	Unchecked	Unchecked
412	2019-12-19	Clinic E	61	Man			Unmatch	Homony Clinic	other province in SA					Clinic		> 12 months	Yes		Almost never	Don't know what CD4 is		Don't know		Don't know			Unchecked	Unchecked	Unchecked	Unchecked	Unchecked	Unchecked	Unchecked	Unchecked	Unchecked	Unchecked	Unchecked	Unchecked	Unchecked	Unchecked	Unchecked	Unchecked	Unchecked	Unchecked	Unchecked	Unchecked	Unchecked	Unchecked	Unchecked
413	2019-12-17	Clinic B	37	Woman	Employed	Cook	Match			Johannesburg				Clinic		1 - 3 months	No		Less than once a month	No		Don't know		Yes	One pill a day, fixed dosed combination (FDC)		Unchecked	Unchecked	Unchecked	Unchecked	Unchecked	Unchecked	Unchecked	Checked	Checked	Unchecked	Unchecked	Unchecked	Unchecked	Unchecked	Unchecked	Unchecked	Unchecked	Unchecked	Unchecked	Unchecked	Unchecked	Unchecked	Unchecked
414	2019-12-13	Clinic B	26	Woman			Unmatch	Esigodini Clinc	out of JHB	Other		Rural				1 - 3 months	Yes		Almost never	No		No		Yes			Unchecked	Checked	Unchecked	Unchecked	Unchecked	Unchecked	Unchecked	Unchecked	Unchecked	Unchecked	Unchecked	Unchecked	Unchecked	Unchecked	Unchecked	Unchecked	Unchecked	Unchecked	Unchecked	Unchecked	Unchecked	Unchecked	Unchecked
415	2019-12-09	Clinic B	26	Woman	Unemployed		Match			Johannesburg						7 - 12 months	Yes		Almost never	No		No		No			Unchecked	Unchecked	Unchecked	Unchecked	Unchecked	Unchecked	Unchecked	Unchecked	Checked	Unchecked	Unchecked	Unchecked	Unchecked	Unchecked	Unchecked	Unchecked	Unchecked	Unchecked	Unchecked	Unchecked	Unchecked	Unchecked	Unchecked
416	2019-12-10	Clinic B	35	Man	Employed	Welder	Match			Johannesburg				Clinic		3 - 6 months	Yes	He was taking it everyday	Almost never	No		No		Don't know			Unchecked	Unchecked	Unchecked	Checked	Unchecked	Unchecked	Unchecked	Unchecked	Unchecked	Unchecked	Unchecked	Unchecked	Unchecked	Unchecked	Unchecked	Unchecked	Unchecked	Unchecked	Unchecked	Unchecked	Unchecked	Unchecked	Unchecked
417	2020-01-06	Clinic D	29	Woman	Employed		Unmatch	Benoni	out of JHB	Johannesburg		Urban		Clinic		> 12 months	Yes		Almost never	Don't know what CD4 is		Don't know		Don't know			Unchecked	Checked	Unchecked	Unchecked	Unchecked	Unchecked	Unchecked	Unchecked	Unchecked	Unchecked	Unchecked	Unchecked	Unchecked	Unchecked	Unchecked	Unchecked	Unchecked	Unchecked	Unchecked	Unchecked	Unchecked	Unchecked	Unchecked
418	2019-12-23	Clinic D	37	Man	Unemployed		Match			Johannesburg		Urban		Clinic		1 - 3 months	Yes		Almost never	Yes	501-1500 cells/µl	No		Yes	One pill a day, fixed dosed combination (FDC)		Checked	Unchecked	Unchecked	Unchecked	Unchecked	Unchecked	Unchecked	Unchecked	Unchecked	Unchecked	Unchecked	Unchecked	Unchecked	Unchecked	Unchecked	Unchecked	Unchecked	Unchecked	Unchecked	Unchecked	Unchecked	Unchecked	Unchecked
419	2020-01-09	Clinic F	36	Man	Employed	Filaboso Hospital						Urban		Hospital		> 12 months	Yes		Almost never	No		Don't know what viral count/suppression is					Unchecked	Unchecked	Unchecked	Unchecked	Unchecked	Unchecked	Unchecked	Unchecked	Unchecked	Unchecked	Unchecked	Unchecked	Unchecked	Unchecked	Unchecked	Unchecked	Unchecked	Unchecked	Unchecked	Unchecked	Unchecked	Unchecked	Unchecked
420	2020-01-14	Clinic E	48	Man	Unemployed		Unmatch		in JHB	Johannesburg		Urban		Clinic		3 - 6 months	No		One or more times a month	No		Don't know		Yes	One pill a day, fixed dosed combination (FDC)		Unchecked	Unchecked	Unchecked	Unchecked	Unchecked	Unchecked	Unchecked	Unchecked	Unchecked	Checked	Unchecked	Unchecked	Unchecked	Unchecked	Unchecked	Unchecked	Unchecked	Unchecked	Unchecked	Unchecked	Unchecked	Unchecked	Unchecked
421	2020-01-06	Clinic A	23	Man	Unemployed		Match			Johannesburg				Clinic		3 - 6 months	Yes		Almost never	Yes	501-1500 cells/µl	Yes		Yes	One pill a day, fixed dosed combination (FDC)		Unchecked	Unchecked	Unchecked	Unchecked	Unchecked	Unchecked	Unchecked	Unchecked	Unchecked	Unchecked	Unchecked	Unchecked	Unchecked	Unchecked	Unchecked	Unchecked	Unchecked	Unchecked	Unchecked	Unchecked	Unchecked	Unchecked	Unchecked
422	2020-01-08	Clinic A	21		Employed	Cashier	Unmatch	Mokopane Clinic	other province in SA							> 12 months	Yes		Almost never	Yes	350-500 cells/µl	Yes		Yes	One pill a day, fixed dosed combination (FDC)		Unchecked	Unchecked	Unchecked	Unchecked	Unchecked	Unchecked	Unchecked	Unchecked	Unchecked	Unchecked	Unchecked	Unchecked	Unchecked	Unchecked	Unchecked	Unchecked	Unchecked	Unchecked	Unchecked	Unchecked	Unchecked	Unchecked	Unchecked
423	2019-01-04	Clinic A	53	Woman	Unemployed		Unmatch		in JHB	Johannesburg		Urban		Clinic		3 - 6 months	Yes		Almost never	No		Don't know what viral count/suppression is	Never taken it because she took RX for 2/12 only				Unchecked	Unchecked	Unchecked	Unchecked	Unchecked	Unchecked	Unchecked	Unchecked	Unchecked	Unchecked	Unchecked	Unchecked	Unchecked	Unchecked	Unchecked	Unchecked	Unchecked	Unchecked	Unchecked	Unchecked	Unchecked	Unchecked	Unchecked
424	2020-12-19	Clinic F	33	Woman	Employed	General worker	Match			Johannesburg		Urban		Clinic		> 12 months			Almost never	No		No		No			Unchecked	Unchecked	Unchecked	Unchecked	Unchecked	Unchecked	Unchecked	Unchecked	Unchecked	Unchecked	Unchecked	Unchecked	Unchecked	Unchecked	Unchecked	Unchecked	Unchecked	Unchecked	Unchecked	Unchecked	Unchecked	Unchecked	Unchecked
425	2019-01-14	Clinic D	37	Woman	Employed		Match			Johannesburg		Urban		Clinic		1 - 3 months	Yes		Almost never	No				Don't know			Unchecked	Checked	Unchecked	Unchecked	Unchecked	Unchecked	Unchecked	Unchecked	Unchecked	Unchecked	Unchecked	Unchecked	Unchecked	Unchecked	Unchecked	Unchecked	Unchecked	Unchecked	Unchecked	Unchecked	Unchecked	Unchecked	Unchecked
426	2019-01-14	Clinic D	45	Woman	Employed		Match			Johannesburg		Urban		Clinic		1 - 3 months	Yes			Don't know what CD4 is		Don't know		Don't know			Unchecked	Unchecked	Unchecked	Unchecked	Unchecked	Unchecked	Unchecked	Unchecked	Unchecked	Checked	Unchecked	Unchecked	Unchecked	Unchecked	Unchecked	Unchecked	Unchecked	Unchecked	Unchecked	Unchecked	Unchecked	Unchecked	Unchecked
427	2019-01-14	Clinic D	40	Woman	Unemployed		Match			Johannesburg		Urban		Clinic		> 12 months	Yes		Almost never	No		No		No			Unchecked	Checked	Unchecked	Unchecked	Unchecked	Unchecked	Unchecked	Unchecked	Unchecked	Unchecked	Unchecked	Unchecked	Unchecked	Unchecked	Unchecked	Unchecked	Unchecked	Unchecked	Unchecked	Unchecked	Unchecked	Unchecked	Unchecked
428	2020-01-13	Clinic D	41	Woman	Employed		Match			Johannesburg		Urban		Clinic		> 12 months	Yes		Almost never	No		Don't know		Don't know			Unchecked	Checked	Unchecked	Unchecked	Unchecked	Unchecked	Unchecked	Unchecked	Unchecked	Unchecked	Unchecked	Unchecked	Unchecked	Unchecked	Unchecked	Unchecked	Unchecked	Unchecked	Unchecked	Unchecked	Unchecked	Unchecked	Unchecked
429	2020-01-09	Clinic D	39	Woman	Unemployed		Unmatch		in JHB	Johannesburg		Urban		Clinic		> 12 months	Yes		Almost never	No		Don't know		Don't know			Unchecked	Unchecked	Unchecked	Unchecked	Unchecked	Unchecked	Unchecked	Checked	Unchecked	Unchecked	Unchecked	Unchecked	Unchecked	Unchecked	Unchecked	Unchecked	Unchecked	Unchecked	Unchecked	Unchecked	Unchecked	Unchecked	Unchecked
430	2020-01-08	Clinic D	34	Woman	Employed		Match			Johannesburg		Urban		Clinic		> 12 months	Yes			No				Don't know			Unchecked	Unchecked	Unchecked	Unchecked	Unchecked	Unchecked	Checked	Unchecked	Unchecked	Unchecked	Unchecked	Unchecked	Unchecked	Unchecked	Unchecked	Unchecked	Unchecked	Unchecked	Unchecked	Unchecked	Unchecked	Unchecked	Unchecked
431	2019-01-06	Clinic D	33	Woman	Employed		Match			Johannesburg		Urban		Clinic		1 - 3 months	Yes		Almost never	Don't know what CD4 is		Don't know		Don't know			Unchecked	Checked	Unchecked	Unchecked	Unchecked	Unchecked	Unchecked	Unchecked	Unchecked	Unchecked	Unchecked	Unchecked	Unchecked	Unchecked	Unchecked	Unchecked	Unchecked	Unchecked	Unchecked	Unchecked	Unchecked	Unchecked	Unchecked
432	2020-01-06	Clinic D	31	Woman	Unemployed		Match			Johannesburg		Urban		Clinic		1 - 3 months	Yes		Almost never	No				No			Unchecked	Unchecked	Unchecked	Unchecked	Unchecked	Unchecked	Checked	Unchecked	Unchecked	Unchecked	Unchecked	Unchecked	Unchecked	Unchecked	Unchecked	Unchecked	Unchecked	Unchecked	Unchecked	Unchecked	Unchecked	Unchecked	Unchecked
433	2020-01-15	Clinic D	38	Man	Unemployed		Unmatch		in JHB	Johannesburg				Hospital		> 12 months	Yes		Almost never	Yes	350-500 cells/µl	No		Yes	Other	Atrioza	Checked	Unchecked	Unchecked	Unchecked	Unchecked	Unchecked	Unchecked	Unchecked	Unchecked	Unchecked	Unchecked	Unchecked	Unchecked	Unchecked	Unchecked	Unchecked	Unchecked	Unchecked	Unchecked	Unchecked	Unchecked	Unchecked	Unchecked
434	2020-01-15	Clinic D	33	Man	Unemployed		Match			Johannesburg		Urban		Clinic		3 - 6 months	Yes		One or more times a week	No		No		Yes	One pill a day, fixed dosed combination (FDC)		Unchecked	Unchecked	Unchecked	Unchecked	Unchecked	Unchecked	Unchecked	Unchecked	Unchecked	Unchecked	Unchecked	Unchecked	Unchecked	Unchecked	Unchecked	Checked	Unchecked	Unchecked	Unchecked	Unchecked	Unchecked	Unchecked	Unchecked
435	2020-01-07	Clinic A	48		Employed	Self employed	Unmatch		in JHB	Johannesburg		Urban		Clinic		7 - 12 months	Yes		Almost never	No		Don't know		Don't know			Unchecked	Unchecked	Unchecked	Unchecked	Unchecked	Unchecked	Unchecked	Unchecked	Unchecked	Unchecked	Unchecked	Unchecked	Unchecked	Unchecked	Unchecked	Unchecked	Unchecked	Unchecked	Unchecked	Unchecked	Unchecked	Unchecked	Unchecked
436	2020-01-14	Clinic A	37	Man	Employed	Cleaner	Match			Johannesburg				Clinic		> 12 months	Yes		Almost never	Yes	<200 cells/µl			Yes	One pill a day, fixed dosed combination (FDC)		Unchecked	Unchecked	Unchecked	Unchecked	Unchecked	Unchecked	Unchecked	Unchecked	Unchecked	Unchecked	Unchecked	Unchecked	Unchecked	Unchecked	Checked	Unchecked	Unchecked	Unchecked	Unchecked	Unchecked	Unchecked	Unchecked	Unchecked
437	2019-12-18	Clinic A	49	Man	Employed	Driver	Match			Johannesburg		Urban		Clinic		3 - 6 months	Yes		Almost never	No		Yes		Yes	Other		Unchecked	Unchecked	Unchecked	Unchecked	Unchecked	Unchecked	Unchecked	Unchecked	Unchecked	Unchecked	Unchecked	Unchecked	Unchecked	Unchecked	Checked	Unchecked	Unchecked	Unchecked	Unchecked	Unchecked	Unchecked	Unchecked	Unchecked
438	2020-01-02	Clinic A	46	Man	Employed	Assembler	Match			Johannesburg				Clinic		1 - 3 months	Yes		Almost never	Yes	350-500 cells/µl	Yes		Yes	One pill a day, fixed dosed combination (FDC)		Unchecked	Unchecked	Unchecked	Unchecked	Unchecked	Unchecked	Unchecked	Unchecked	Unchecked	Unchecked	Unchecked	Unchecked	Unchecked	Unchecked	Checked	Unchecked	Unchecked	Unchecked	Unchecked	Unchecked	Unchecked	Unchecked	Unchecked
439	2020-01-03	Clinic A	30	Woman	Unemployed		Match			Johannesburg				Clinic		3 - 6 months	Yes		Almost never	No				Yes	One pill a day, fixed dosed combination (FDC)		Unchecked	Unchecked	Unchecked	Unchecked	Unchecked	Unchecked	Unchecked	Unchecked	Unchecked	Unchecked	Unchecked	Unchecked	Unchecked	Unchecked	Unchecked	Unchecked	Unchecked	Unchecked	Unchecked	Unchecked	Unchecked	Unchecked	Unchecked
440	2019-01-02	Clinic A	40	Woman	Employed	Health Worker	Unmatch		in JHB	Johannesburg		Urban		Clinic		7 - 12 months	Yes		Almost never	Yes	501-1500 cells/µl	Yes		Yes	One pill a day, fixed dosed combination (FDC)		Unchecked	Unchecked	Unchecked	Unchecked	Unchecked	Unchecked	Unchecked	Unchecked	Unchecked	Unchecked	Unchecked	Unchecked	Unchecked	Unchecked	Checked	Unchecked	Unchecked	Unchecked	Unchecked	Unchecked	Unchecked	Unchecked	Unchecked
441	2020-01-02	Clinic A	31	Woman	Employed	Safety Rep	Match			Johannesburg				Clinic		1 - 3 months	Yes		Almost never	Yes	501-1500 cells/µl	Yes		Yes	One pill a day, fixed dosed combination (FDC)		Unchecked	Unchecked	Unchecked	Unchecked	Unchecked	Unchecked	Unchecked	Unchecked	Unchecked	Checked	Unchecked	Unchecked	Unchecked	Unchecked	Unchecked	Unchecked	Unchecked	Unchecked	Unchecked	Unchecked	Unchecked	Unchecked	Unchecked
442	2020-01-17	Clinic C	33	Woman	Unemployed		Match			Johannesburg		Peri-urban		Clinic		3 - 6 months	Yes		Almost never	No		No		Yes	One pill a day, fixed dosed combination (FDC)		Unchecked	Unchecked	Unchecked	Unchecked	Unchecked	Unchecked	Unchecked	Unchecked	Unchecked	Unchecked	Unchecked	Unchecked	Unchecked	Unchecked	Unchecked	Unchecked	Unchecked	Unchecked	Unchecked	Unchecked	Unchecked	Unchecked	Unchecked
443	2020-01-21	Clinic C	22	Woman	Employed	Recyling	Match			Johannesburg		Peri-urban		Clinic		> 12 months	No		One or more times a month	No		Don't know what viral count/suppression is		No			Unchecked	Unchecked	Unchecked	Unchecked	Unchecked	Unchecked	Unchecked	Unchecked	Unchecked	Unchecked	Unchecked	Unchecked	Unchecked	Unchecked	Unchecked	Unchecked	Unchecked	Unchecked	Unchecked	Unchecked	Unchecked	Unchecked	Unchecked
444	2020-01-22	Clinic C	36	Woman	Unemployed		Match			Johannesburg		Peri-urban		Clinic		3 - 6 months	Mostly		One or more times a month	No		Don't know		Yes	One pill a day, fixed dosed combination (FDC)		Unchecked	Checked	Unchecked	Unchecked	Unchecked	Unchecked	Unchecked	Unchecked	Unchecked	Unchecked	Unchecked	Unchecked	Unchecked	Unchecked	Unchecked	Unchecked	Unchecked	Unchecked	Unchecked	Unchecked	Unchecked	Unchecked	Unchecked
445	2020-01-28	Clinic C	30	Woman	Unemployed		Match			Johannesburg		Peri-urban		Clinic		3 - 6 months	Yes		Almost never	No		Don't know	Partner insisted that sh edoes not take treatment	No			Unchecked	Unchecked	Unchecked	Unchecked	Unchecked	Unchecked	Unchecked	Unchecked	Unchecked	Unchecked	Unchecked	Unchecked	Unchecked	Unchecked	Unchecked	Unchecked	Unchecked	Unchecked	Unchecked	Unchecked	Unchecked	Unchecked	Unchecked
446	2020-01-22	Clinic C	46	Man	Employed	Contractor	Match			Johannesburg		Peri-urban		Clinic		3 - 6 months	Yes		One or more times a month	No		Don't know what viral count/suppression is		Don't know			Unchecked	Unchecked	Unchecked	Unchecked	Unchecked	Unchecked	Unchecked	Unchecked	Unchecked	Unchecked	Unchecked	Unchecked	Unchecked	Unchecked	Checked	Unchecked	Unchecked	Unchecked	Unchecked	Unchecked	Unchecked	Unchecked	Unchecked
447	2019-01-22	Clinic C	44	Man			Unmatch		in JHB							> 12 months	Yes		Less than once a month	Yes	<200 cells/µl	Yes		Don't know			Unchecked	Unchecked	Unchecked	Unchecked	Unchecked	Unchecked	Unchecked	Unchecked	Unchecked	Unchecked	Unchecked	Unchecked	Unchecked	Checked	Unchecked	Unchecked	Unchecked	Unchecked	Unchecked	Unchecked	Unchecked	Unchecked	Unchecked
448	2020-01-22	Clinic C	27	Woman			Match			Johannesburg						3 - 6 months	Yes			No		No		Yes			Unchecked	Unchecked	Unchecked	Checked	Unchecked	Unchecked	Unchecked	Unchecked	Unchecked	Unchecked	Unchecked	Unchecked	Unchecked	Unchecked	Unchecked	Unchecked	Unchecked	Unchecked	Unchecked	Unchecked	Unchecked	Unchecked	Unchecked
449	2020-01-22	Clinic A	24	Woman	Unemployed		Match			Johannesburg				Clinic		7 - 12 months	No	Because sh ewas re-initiated 3 times		No		No		Yes	One pill a day, fixed dosed combination (FDC)		Unchecked	Unchecked	Unchecked	Unchecked	Unchecked	Unchecked	Unchecked	Unchecked	Unchecked	Unchecked	Unchecked	Unchecked	Unchecked	Unchecked	Unchecked	Unchecked	Unchecked	Unchecked	Unchecked	Unchecked	Unchecked	Unchecked	Unchecked
450	2020-01-20	Clinic A	36				Match			Johannesburg				Clinic		> 12 months	Yes		Almost never	No		Yes		Yes	One pill a day, fixed dosed combination (FDC)		Unchecked	Unchecked	Unchecked	Unchecked	Unchecked	Unchecked	Unchecked	Unchecked	Unchecked	Unchecked	Unchecked	Unchecked	Unchecked	Unchecked	Unchecked	Unchecked	Unchecked	Unchecked	Unchecked	Unchecked	Unchecked	Unchecked	Unchecked
451	2020-01-21	Clinic A	31	Woman	Unemployed		Match			Johannesburg				Clinic		1 - 3 months	Yes		Almost never	No		Yes	Was on PDU	Yes			Unchecked	Unchecked	Unchecked	Unchecked	Unchecked	Unchecked	Unchecked	Unchecked	Unchecked	Unchecked	Unchecked	Unchecked	Unchecked	Unchecked	Unchecked	Unchecked	Unchecked	Unchecked	Unchecked	Unchecked	Unchecked	Unchecked	Unchecked
452	2019-01-16	Clinic B	18	Woman	Employed		Match			Johannesburg						3 - 6 months	No	Took ART but never started drinking it	Almost never	No		No		Yes	One pill a day, fixed dosed combination (FDC)		Unchecked	Unchecked	Unchecked	Unchecked	Unchecked	Unchecked	Unchecked	Checked	Unchecked	Unchecked	Unchecked	Unchecked	Checked	Unchecked	Unchecked	Unchecked	Unchecked	Unchecked	Unchecked	Unchecked	Unchecked	Unchecked	Unchecked
453	2020-01-20	Clinic B	25	Woman	Unemployed		Match			Johannesburg						1 - 3 months	Yes		Almost never	No		No		Yes	One pill a day, fixed dosed combination (FDC)		Unchecked	Unchecked	Unchecked	Unchecked	Unchecked	Unchecked	Checked	Checked	Unchecked	Unchecked	Unchecked	Unchecked	Unchecked	Unchecked	Unchecked	Unchecked	Unchecked	Unchecked	Unchecked	Unchecked	Unchecked	Unchecked	Unchecked
454	2020-01-21	Clinic B	35	Woman	Employed		Match			Johannesburg		Urban		Clinic		7 - 12 months	Yes			Yes	501-1500 cells/µl	Don't know what viral count/suppression is		Don't know			Unchecked	Unchecked	Unchecked	Unchecked	Unchecked	Unchecked	Unchecked	Unchecked	Unchecked	Unchecked	Unchecked	Unchecked	Unchecked	Checked	Unchecked	Unchecked	Unchecked	Unchecked	Unchecked	Unchecked	Unchecked	Unchecked	Unchecked
455	2020-01-20	Clinic B	29	Woman	Unemployed		Match			Johannesburg						> 12 months	Yes		Almost never	No		Don't know		Yes	One pill a day, fixed dosed combination (FDC)		Unchecked	Unchecked	Unchecked	Unchecked	Unchecked	Unchecked	Unchecked	Checked	Unchecked	Unchecked	Unchecked	Checked	Unchecked	Unchecked	Unchecked	Unchecked	Unchecked	Unchecked	Unchecked	Unchecked	Unchecked	Unchecked	Unchecked
456	2020-01-21	Clinic G	36	Woman			Match			Johannesburg				Clinic		7 - 12 months	Yes		Almost never	No		No					Unchecked	Unchecked	Unchecked	Unchecked	Unchecked	Unchecked	Unchecked	Unchecked	Unchecked	Unchecked	Unchecked	Unchecked	Unchecked	Unchecked	Unchecked	Unchecked	Checked	Unchecked	Unchecked	Unchecked	Unchecked	Unchecked	Unchecked
457	2020-01-20	Clinic D	22	Woman	Unemployed		Match					Urban				7 - 12 months	Yes	She was taking them at 20h00pm	Almost never	Yes	<200 cells/µl			No			Unchecked	Unchecked	Unchecked	Unchecked	Unchecked	Unchecked	Unchecked	Unchecked	Unchecked	Unchecked	Unchecked	Unchecked	Unchecked	Unchecked	Unchecked	Unchecked	Unchecked	Unchecked	Unchecked	Unchecked	Unchecked	Unchecked	Unchecked
458	2020-01-20	Clinic D	29	Woman	Unemployed		Match			Johannesburg		Urban		Clinic		3 - 6 months	Yes		Almost never	Don't know what CD4 is		Don't know what viral count/suppression is		Don't know			Unchecked	Checked	Unchecked	Unchecked	Unchecked	Unchecked	Unchecked	Unchecked	Unchecked	Unchecked	Unchecked	Unchecked	Unchecked	Unchecked	Unchecked	Unchecked	Unchecked	Unchecked	Unchecked	Unchecked	Unchecked	Unchecked	Unchecked
459	2019-01-21	Clinic D	28	Woman	Unemployed		Unmatch	Sekgopo Clinic	other province in SA	Other	Limpopo	Rural		Clinic		1 - 3 months	Yes		Almost never	Don't know what CD4 is		Don't know what viral count/suppression is		Don't know			Unchecked	Checked	Unchecked	Unchecked	Unchecked	Unchecked	Unchecked	Unchecked	Unchecked	Unchecked	Unchecked	Unchecked	Unchecked	Unchecked	Unchecked	Unchecked	Unchecked	Unchecked	Unchecked	Unchecked	Unchecked	Unchecked	Unchecked
460	2019-01-21	Clinic D	32	Woman	Unemployed		Unmatch		in JHB	Johannesburg		Urban		Clinic		> 12 months	Yes		Almost never	Don't know what CD4 is		Don't know what viral count/suppression is					Unchecked	Unchecked	Unchecked	Unchecked	Unchecked	Unchecked	Unchecked	Unchecked	Unchecked	Unchecked	Unchecked	Unchecked	Unchecked	Unchecked	Unchecked	Unchecked	Unchecked	Unchecked	Checked	Unchecked	Unchecked	Unchecked	Unchecked
461	2019-01-17	Clinic D	27	Woman	Employed		Unmatch		out of JHB	Other	Basevaal clinic					> 12 months	Yes		Almost never	No		Don't know					Unchecked	Checked	Unchecked	Unchecked	Unchecked	Unchecked	Unchecked	Unchecked	Unchecked	Unchecked	Unchecked	Unchecked	Unchecked	Unchecked	Unchecked	Unchecked	Unchecked	Unchecked	Unchecked	Unchecked	Unchecked	Unchecked	Unchecked
462	2020-01-29	Clinic B	0	Woman	Employed	Domestic worker	Match			Johannesburg		Urban		Clinic		3 - 6 months	Yes		Almost never	Don't know what CD4 is		Don't know what viral count/suppression is					Unchecked	Unchecked	Unchecked	Unchecked	Unchecked	Unchecked	Checked	Unchecked	Unchecked	Unchecked	Unchecked	Unchecked	Unchecked	Unchecked	Unchecked	Unchecked	Unchecked	Unchecked	Unchecked	Unchecked	Unchecked	Unchecked	Unchecked
463	2019-01-27	Clinic B	53	Woman	Employed		Match			Johannesburg						> 12 months	Mostly			Yes	350-500 cells/µl	Don't know what viral count/suppression is		Don't know			Unchecked	Unchecked	Unchecked	Unchecked	Unchecked	Unchecked	Unchecked	Unchecked	Unchecked	Unchecked	Unchecked	Unchecked	Unchecked	Checked	Checked	Unchecked	Unchecked	Unchecked	Unchecked	Unchecked	Unchecked	Unchecked	Unchecked
464	2020-01-27	Clinic B	31				Unmatch	Masutlhe 1 Clinic	out of JHB	Other		Rural		Clinic		3 - 6 months	No		One or more times a month	Don't know what CD4 is		Don't know what viral count/suppression is		Yes	One pill a day, fixed dosed combination (FDC)		Checked	Unchecked	Unchecked	Unchecked	Unchecked	Unchecked	Unchecked	Unchecked	Unchecked	Checked	Unchecked	Unchecked	Unchecked	Unchecked	Unchecked	Unchecked	Unchecked	Unchecked	Unchecked	Unchecked	Unchecked	Unchecked	Unchecked
465	2020-01-29	Clinic A	34	Woman	Employed	Lifeline HTS Counsellor	Unmatch		in JHB	Johannesburg				Clinic		> 12 months	Yes		Almost never	No		Don't know		Yes	One pill a day, fixed dosed combination (FDC)		Unchecked	Unchecked	Unchecked	Unchecked	Unchecked	Unchecked	Unchecked	Unchecked	Unchecked	Unchecked	Unchecked	Unchecked	Unchecked	Unchecked	Unchecked	Unchecked	Unchecked	Unchecked	Unchecked	Unchecked	Unchecked	Unchecked	Unchecked
466	2020-01-27	Clinic A	27	Woman	Unemployed		Match			Johannesburg				Clinic		1 - 3 months	Yes		Almost never	No		Yes		Yes	One pill a day, fixed dosed combination (FDC)		Unchecked	Unchecked	Unchecked	Unchecked	Unchecked	Unchecked	Unchecked	Unchecked	Unchecked	Unchecked	Unchecked	Unchecked	Unchecked	Unchecked	Unchecked	Unchecked	Unchecked	Unchecked	Unchecked	Unchecked	Unchecked	Unchecked	Unchecked
467	2020-01-27	Clinic A	18	Woman	Unemployed		Match			Johannesburg				Clinic		7 - 12 months	Yes	She only came for initiated and never came back		Don't know what CD4 is		Don't know		Yes	One pill a day, fixed dosed combination (FDC)		Unchecked	Unchecked	Unchecked	Unchecked	Unchecked	Unchecked	Unchecked	Unchecked	Unchecked	Unchecked	Unchecked	Unchecked	Unchecked	Unchecked	Unchecked	Unchecked	Unchecked	Unchecked	Unchecked	Unchecked	Unchecked	Unchecked	Unchecked
468	2020-01-01	Clinic F	36	Woman			Match			Johannesburg		Urban				3 - 6 months	Yes		Almost never	No		Don't know		Yes			Unchecked	Unchecked	Unchecked	Unchecked	Unchecked	Unchecked	Unchecked	Unchecked	Unchecked	Checked	Unchecked	Unchecked	Unchecked	Unchecked	Unchecked	Unchecked	Unchecked	Unchecked	Unchecked	Unchecked	Unchecked	Unchecked	Unchecked
469	2020-01-30	Clinic F	42	Man	Employed		Match			Johannesburg		Urban				3 - 6 months	Yes		Almost never			Don't know		Yes			Unchecked	Checked	Unchecked	Unchecked	Unchecked	Unchecked	Unchecked	Unchecked	Unchecked	Unchecked	Unchecked	Unchecked	Unchecked	Unchecked	Unchecked	Unchecked	Unchecked	Unchecked	Unchecked	Unchecked	Unchecked	Unchecked	Unchecked
470	2020-01-29	Clinic F	30	Woman	Employed		Match			Johannesburg		Urban				3 - 6 months	Yes		Almost never	No		No		Yes			Unchecked	Unchecked	Unchecked	Unchecked	Unchecked	Unchecked	Unchecked	Unchecked	Unchecked	Unchecked	Unchecked	Unchecked	Unchecked	Unchecked	Unchecked	Unchecked	Unchecked	Unchecked	Unchecked	Unchecked	Unchecked	Unchecked	Unchecked
471	2020-01-29	Clinic F	43	Woman	Unemployed		Match			Johannesburg		Urban				> 12 months	Yes		Almost never	No		Don't know what viral count/suppression is					Unchecked	Checked	Unchecked	Unchecked	Unchecked	Unchecked	Unchecked	Unchecked	Unchecked	Unchecked	Unchecked	Unchecked	Unchecked	Unchecked	Unchecked	Unchecked	Unchecked	Unchecked	Unchecked	Unchecked	Unchecked	Unchecked	Unchecked
472	2020-01-28	Clinic F	38	Woman	Unemployed		Match			Johannesburg		Urban				> 12 months	Yes		Almost never	Yes		Don't know		Yes			Unchecked	Checked	Unchecked	Unchecked	Unchecked	Unchecked	Unchecked	Unchecked	Unchecked	Unchecked	Unchecked	Unchecked	Unchecked	Unchecked	Unchecked	Unchecked	Unchecked	Unchecked	Unchecked	Unchecked	Unchecked	Unchecked	Unchecked
473	2020-01-13	Clinic F	47	Man	Employed		Match			Johannesburg				Clinic		3 - 6 months	Yes		Almost never	No		Don't know					Unchecked	Checked	Unchecked	Unchecked	Unchecked	Unchecked	Unchecked	Unchecked	Unchecked	Unchecked	Unchecked	Unchecked	Unchecked	Unchecked	Unchecked	Unchecked	Unchecked	Unchecked	Checked	Unchecked	Unchecked	Unchecked	Unchecked
474	2020-01-27	Clinic F	28	Woman	Unemployed		Match			Johannesburg		Urban		Clinic		3 - 6 months	Yes		Almost never	No		Don't know		No			Unchecked	Checked	Unchecked	Unchecked	Unchecked	Unchecked	Unchecked	Unchecked	Unchecked	Unchecked	Unchecked	Unchecked	Unchecked	Unchecked	Unchecked	Unchecked	Unchecked	Unchecked	Unchecked	Unchecked	Unchecked	Unchecked	Unchecked
475	2020-01-28	Clinic F	25		Unemployed		Match			Johannesburg		Urban				> 12 months	Yes		Almost never	No		Don't know		Yes			Unchecked	Unchecked	Unchecked	Unchecked	Unchecked	Unchecked	Unchecked	Unchecked	Unchecked	Checked	Unchecked	Unchecked	Unchecked	Unchecked	Unchecked	Unchecked	Unchecked	Unchecked	Unchecked	Unchecked	Unchecked	Unchecked	Unchecked
476	2020-01-25	Clinic D	45	Woman	Unemployed		Match			Johannesburg				Clinic		1 - 3 months	Yes		Almost never	Yes	350-500 cells/µl	No		No			Unchecked	Unchecked	Unchecked	Unchecked	Unchecked	Unchecked	Unchecked	Unchecked	Unchecked	Unchecked	Checked	Unchecked	Unchecked	Unchecked	Unchecked	Unchecked	Unchecked	Unchecked	Unchecked	Unchecked	Unchecked	Unchecked	Unchecked
477	2019-01-24	Clinic D	26	Woman	Employed	Call centre	Unmatch	Gateway	in JHB	Tshwane		Urban		Clinic		1 - 3 months	Yes		Almost never	Don't know what CD4 is		Don't know		Don't know			Unchecked	Checked	Unchecked	Unchecked	Unchecked	Unchecked	Unchecked	Unchecked	Unchecked	Unchecked	Unchecked	Unchecked	Unchecked	Unchecked	Unchecked	Unchecked	Unchecked	Unchecked	Unchecked	Unchecked	Unchecked	Unchecked	Unchecked
478	2019-01-27	Clinic D	33	Woman	Employed		Match			Johannesburg		Urban		Clinic		7 - 12 months	Yes		Almost never	Don't know what CD4 is		Don't know		Don't know			Unchecked	Checked	Unchecked	Unchecked	Unchecked	Unchecked	Unchecked	Unchecked	Unchecked	Unchecked	Unchecked	Unchecked	Unchecked	Unchecked	Unchecked	Unchecked	Unchecked	Unchecked	Unchecked	Unchecked	Unchecked	Unchecked	Unchecked
479	2019-01-07	Clinic D	28	Woman	Unemployed		Unmatch		other province in SA	Johannesburg		Urban		Clinic		1 - 3 months	Yes		Almost never	Don't know what CD4 is		Don't know		Don't know			Unchecked	Checked	Unchecked	Unchecked	Unchecked	Unchecked	Unchecked	Unchecked	Unchecked	Unchecked	Unchecked	Unchecked	Unchecked	Unchecked	Unchecked	Unchecked	Unchecked	Unchecked	Unchecked	Unchecked	Unchecked	Unchecked	Unchecked
480	2019-01-30	Clinic D	35	Woman	Unemployed		Unmatch		in JHB	Johannesburg		Urban		Hospital		> 12 months	Yes		Almost never	Don't know what CD4 is		Don't know		Don't know			Unchecked	Unchecked	Unchecked	Unchecked	Unchecked	Unchecked	Unchecked	Unchecked	Unchecked	Unchecked	Unchecked	Unchecked	Unchecked	Unchecked	Unchecked	Unchecked	Unchecked	Unchecked	Checked	Unchecked	Unchecked	Unchecked	Unchecked
481	2020-02-03	Clinic D	29	Woman	Unemployed		Unmatch		in JHB	Johannesburg		Urban				1 - 3 months	Yes		Almost never	Don't know what CD4 is		No		Yes	Other	Atroiza	Checked	Unchecked	Unchecked	Unchecked	Unchecked	Unchecked	Unchecked	Unchecked	Unchecked	Unchecked	Unchecked	Unchecked	Unchecked	Unchecked	Unchecked	Unchecked	Unchecked	Unchecked	Unchecked	Unchecked	Unchecked	Unchecked	Unchecked
482	2020-02-05	Clinic F	29	Man	Employed		Match			Johannesburg		Urban				3 - 6 months	No	I never took them as i was still in shock		No		Don't know what viral count/suppression is					Unchecked	Unchecked	Unchecked	Unchecked	Unchecked	Unchecked	Unchecked	Unchecked	Unchecked	Unchecked	Unchecked	Unchecked	Unchecked	Unchecked	Unchecked	Unchecked	Unchecked	Unchecked	Unchecked	Unchecked	Checked	Unchecked	Unchecked
483	2020-01-30	Clinic B	36	Woman			Match			Johannesburg				Clinic		> 12 months	Yes		Less than once a month	No				No			Unchecked	Unchecked	Unchecked	Unchecked	Unchecked	Unchecked	Unchecked	Unchecked	Unchecked	Unchecked	Unchecked	Unchecked	Unchecked	Unchecked	Unchecked	Unchecked	Unchecked	Unchecked	Unchecked	Unchecked	Unchecked	Unchecked	Unchecked
484	2020-02-07	Clinic B	32	Woman	Employed		Match			Johannesburg						7 - 12 months	No			No		Don't know		No			Unchecked	Unchecked	Unchecked	Unchecked	Unchecked	Unchecked	Unchecked	Unchecked	Unchecked	Unchecked	Unchecked	Unchecked	Unchecked	Unchecked	Checked	Unchecked	Unchecked	Unchecked	Unchecked	Unchecked	Unchecked	Unchecked	Unchecked
485	2020-01-24	Clinic B	32				Unmatch		other province in SA	Johannesburg				Clinic		> 12 months	Yes		Almost never	Yes	350-500 cells/µl			Yes	One pill a day, fixed dosed combination (FDC)		Unchecked	Unchecked	Unchecked	Unchecked	Unchecked	Unchecked	Unchecked	Unchecked	Unchecked	Unchecked	Unchecked	Unchecked	Unchecked	Unchecked	Unchecked	Unchecked	Unchecked	Unchecked	Unchecked	Unchecked	Unchecked	Unchecked	Unchecked
486	2020-02-03	Clinic B	42	Woman			Match			Johannesburg		Urban		Clinic		> 12 months	Mostly		One or more times a month	Don't know what CD4 is		Don't know what viral count/suppression is		Don't know			Unchecked	Unchecked	Unchecked	Unchecked	Unchecked	Unchecked	Unchecked	Unchecked	Unchecked	Unchecked	Unchecked	Unchecked	Unchecked	Unchecked	Unchecked	Unchecked	Unchecked	Unchecked	Unchecked	Unchecked	Unchecked	Unchecked	Unchecked
487	2020-02-07	Clinic B	33	Man			Match			Johannesburg						3 - 6 months	Mostly		Almost never	No				No			Unchecked	Unchecked	Unchecked	Unchecked	Unchecked	Unchecked	Checked	Checked	Unchecked	Unchecked	Unchecked	Unchecked	Unchecked	Unchecked	Unchecked	Unchecked	Unchecked	Unchecked	Unchecked	Unchecked	Unchecked	Unchecked	Unchecked
488	2020-02-06	Clinic C	34	Man			Match			Johannesburg		Urban				1 - 3 months	Yes		Almost never	No		Don't know what viral count/suppression is					Unchecked	Checked	Unchecked	Unchecked	Unchecked	Unchecked	Unchecked	Unchecked	Unchecked	Unchecked	Unchecked	Unchecked	Unchecked	Unchecked	Unchecked	Unchecked	Unchecked	Unchecked	Unchecked	Unchecked	Unchecked	Unchecked	Unchecked
489	2020-01-10	Clinic A	27	Woman	Employed		Match									1 - 3 months	Yes		Almost never	Yes	<200 cells/µl			Yes			Unchecked	Unchecked	Unchecked	Unchecked	Unchecked	Unchecked	Unchecked	Unchecked	Unchecked	Unchecked	Unchecked	Unchecked	Unchecked	Checked	Unchecked	Unchecked	Unchecked	Unchecked	Unchecked	Unchecked	Unchecked	Unchecked	Unchecked
490	2020-02-12	Clinic C	25	Woman	Blank		Match			Johannesburg		Peri-urban		Clinic		1 - 3 months	Yes		One or more times a week	Yes	501-1500 cells/µl	Yes		Yes	One pill a day, fixed dosed combination (FDC)		Unchecked	Unchecked	Unchecked	Unchecked	Unchecked	Unchecked	Unchecked	Unchecked	Unchecked	Unchecked	Unchecked	Unchecked	Unchecked	Unchecked	Unchecked	Unchecked	Unchecked	Unchecked	Unchecked	Unchecked	Unchecked	Unchecked	Unchecked
491	2020-02-07	Clinic C	36	Woman	Unemployed		Match			Johannesburg		Urban				3 - 6 months	Mostly		Almost never	No		Don't know what viral count/suppression is		Yes	One pill a day, fixed dosed combination (FDC)		Unchecked	Checked	Unchecked	Unchecked	Unchecked	Unchecked	Unchecked	Unchecked	Unchecked	Unchecked	Unchecked	Unchecked	Unchecked	Unchecked	Unchecked	Unchecked	Unchecked	Unchecked	Unchecked	Unchecked	Unchecked	Unchecked	Unchecked
492	2020-02-10	Clinic C	67	Woman			Unmatch	KT Molebatsi clinic in pretoria	out of JHB	Johannesburg		Peri-urban		Clinic		> 12 months	No		One or more times a month	No		Don't know		No			Unchecked	Unchecked	Unchecked	Unchecked	Unchecked	Unchecked	Unchecked	Unchecked	Unchecked	Unchecked	Unchecked	Unchecked	Unchecked	Unchecked	Unchecked	Unchecked	Unchecked	Unchecked	Checked	Unchecked	Unchecked	Unchecked	Unchecked
493	2020-02-10	Clinic F	22	Woman	Unemployed		Unmatch		in JHB	Johannesburg		Urban		Clinic		3 - 6 months	Yes		One or more times a week	No		No		No			Unchecked	Unchecked	Unchecked	Unchecked	Unchecked	Unchecked	Unchecked	Unchecked	Unchecked	Unchecked	Unchecked	Unchecked	Unchecked	Unchecked	Unchecked	Unchecked	Unchecked	Checked	Unchecked	Unchecked	Unchecked	Unchecked	Unchecked
494	2020-02-12	Clinic F	62	Man	Unemployed		Match			Johannesburg		Urban		Clinic		> 12 months	Mostly		One or more times a month	No		Don't know what viral count/suppression is					Unchecked	Unchecked	Unchecked	Unchecked	Unchecked	Unchecked	Unchecked	Unchecked	Unchecked	Unchecked	Unchecked	Checked	Unchecked	Unchecked	Unchecked	Unchecked	Unchecked	Unchecked	Unchecked	Unchecked	Unchecked	Unchecked	Unchecked
495	2020-02-12	Clinic A	53	Woman	Employed	Coffee shop worker	Match			Johannesburg				Clinic		7 - 12 months		Client was initiated and never come back	Less than once a month	No			Never taken				Unchecked	Unchecked	Unchecked	Unchecked	Unchecked	Unchecked	Unchecked	Unchecked	Unchecked	Unchecked	Unchecked	Unchecked	Unchecked	Unchecked	Unchecked	Unchecked	Unchecked	Unchecked	Unchecked	Unchecked	Unchecked	Unchecked	Unchecked
496	2020-02-04	Clinic A	31	Woman	Unemployed		Match			Johannesburg				Clinic		> 12 months	Yes		Almost never	No			Never taken				Unchecked	Unchecked	Unchecked	Unchecked	Unchecked	Unchecked	Unchecked	Unchecked	Unchecked	Unchecked	Unchecked	Unchecked	Unchecked	Unchecked	Unchecked	Unchecked	Unchecked	Unchecked	Unchecked	Unchecked	Unchecked	Unchecked	Unchecked
497	2020-02-06	Clinic D	32	Woman	Employed	House Helper	Match			Johannesburg						3 - 6 months	Yes		Almost never	Yes	<200 cells/µl	Yes		Yes	One pill a day, fixed dosed combination (FDC)		Unchecked	Checked	Unchecked	Unchecked	Unchecked	Unchecked	Unchecked	Unchecked	Unchecked	Unchecked	Unchecked	Unchecked	Unchecked	Unchecked	Unchecked	Unchecked	Unchecked	Unchecked	Unchecked	Unchecked	Unchecked	Unchecked	Unchecked
498	2020-02-10	Clinic D	54	Man	Unemployed		Match			Johannesburg		Urban		Clinic		7 - 12 months	Yes		One or more times a week	Yes	<200 cells/µl	Yes		Yes	One pill a day, fixed dosed combination (FDC)		Unchecked	Unchecked	Unchecked	Unchecked	Unchecked	Unchecked	Unchecked	Unchecked	Unchecked	Unchecked	Unchecked	Unchecked	Unchecked	Unchecked	Unchecked	Unchecked	Unchecked	Unchecked	Checked	Unchecked	Unchecked	Unchecked	Unchecked
499	2020-01-10	Clinic A	37	Woman	Employed	Waitress	Unmatch		in JHB	Johannesburg				Clinic		3 - 6 months	Yes			No							Unchecked	Unchecked	Unchecked	Unchecked	Unchecked	Unchecked	Unchecked	Unchecked	Unchecked	Unchecked	Unchecked	Unchecked	Unchecked	Unchecked	Unchecked	Unchecked	Unchecked	Unchecked	Unchecked	Unchecked	Unchecked	Unchecked	Unchecked
500	2020-02-12	Clinic E	22	Woman	Employed	Student	Unmatch		in JHB	Johannesburg		Peri-urban		Other	Private institute	1 - 3 months	Yes		Almost never	Don't know what CD4 is		Don't know what viral count/suppression is		Don't know			Checked	Unchecked	Unchecked	Unchecked	Unchecked	Unchecked	Unchecked	Unchecked	Unchecked	Unchecked	Unchecked	Unchecked	Unchecked	Unchecked	Unchecked	Unchecked	Unchecked	Unchecked	Unchecked	Unchecked	Unchecked	Unchecked	Unchecked
501	2020-02-05	Clinic E	30				Match			Johannesburg						> 12 months	Yes					Don't know		Yes	One pill a day, fixed dosed combination (FDC)		Unchecked	Unchecked	Unchecked	Unchecked	Unchecked	Unchecked	Unchecked	Unchecked	Checked	Unchecked	Unchecked	Unchecked	Unchecked	Unchecked	Unchecked	Unchecked	Unchecked	Unchecked	Unchecked	Unchecked	Unchecked	Unchecked	Unchecked
502	2020-02-12	Clinic E	30	Woman			Unmatch	Germiston	in JHB	Johannesburg						> 12 months	Yes		One or more times a month	No		No					Checked	Unchecked	Unchecked	Unchecked	Unchecked	Unchecked	Unchecked	Unchecked	Unchecked	Unchecked	Unchecked	Unchecked	Unchecked	Unchecked	Unchecked	Unchecked	Unchecked	Unchecked	Unchecked	Unchecked	Unchecked	Unchecked	Unchecked
503	2020-02-11	Clinic E	28	Woman			Match			Johannesburg		Urban		Clinic					Almost never	Yes	<200 cells/µl	Yes					Unchecked	Unchecked	Unchecked	Unchecked	Unchecked	Unchecked	Unchecked	Unchecked	Unchecked	Unchecked	Unchecked	Unchecked	Unchecked	Unchecked	Unchecked	Unchecked	Unchecked	Unchecked	Unchecked	Unchecked	Unchecked	Unchecked	Unchecked
504	2019-12-12	Clinic E	24	Woman												7 - 12 months	No		One or more times a week	No		No		Yes	One pill a day, fixed dosed combination (FDC)		Unchecked	Unchecked	Unchecked	Unchecked	Unchecked	Unchecked	Unchecked	Unchecked	Unchecked	Unchecked	Unchecked	Unchecked	Unchecked	Unchecked	Unchecked	Unchecked	Unchecked	Unchecked	Unchecked	Unchecked	Unchecked	Checked	Unchecked
505	2020-02-11	Clinic E	21	Man	Employed	Mechanic	Match			Johannesburg						7 - 12 months	Yes		Almost never	Don't know what CD4 is		Don't know					Unchecked	Unchecked	Unchecked	Checked	Unchecked	Unchecked	Unchecked	Unchecked	Unchecked	Unchecked	Unchecked	Unchecked	Unchecked	Unchecked	Unchecked	Unchecked	Unchecked	Unchecked	Unchecked	Unchecked	Unchecked	Unchecked	Unchecked
506	2020-01-21	Clinic E	28	Woman								Rural				> 12 months				No				Yes	One pill a day, fixed dosed combination (FDC)		Unchecked	Unchecked	Unchecked	Unchecked	Unchecked	Unchecked	Unchecked	Unchecked	Unchecked	Unchecked	Unchecked	Unchecked	Unchecked	Unchecked	Unchecked	Unchecked	Unchecked	Unchecked	Unchecked	Unchecked	Unchecked	Unchecked	Unchecked
507	2020-01-20	Clinic E	28	Man			Match			Johannesburg						7 - 12 months	Yes			No		Yes		Yes	One pill a day, fixed dosed combination (FDC)		Unchecked	Unchecked	Unchecked	Unchecked	Unchecked	Unchecked	Unchecked	Unchecked	Unchecked	Unchecked	Unchecked	Checked	Unchecked	Unchecked	Unchecked	Unchecked	Unchecked	Unchecked	Unchecked	Unchecked	Unchecked	Unchecked	Unchecked
508	2020-01-17	Clinic E	49	Woman			Unmatch	kzn	other province in SA			Rural				> 12 months	Yes			No		Don't know		Yes	One pill a day, fixed dosed combination (FDC)		Checked	Unchecked	Unchecked	Unchecked	Unchecked	Unchecked	Unchecked	Unchecked	Unchecked	Unchecked	Unchecked	Unchecked	Unchecked	Unchecked	Unchecked	Unchecked	Unchecked	Unchecked	Unchecked	Unchecked	Unchecked	Unchecked	Unchecked
509	2020-01-21	Clinic E	24	Woman			Unmatch	Kzn	other province in SA							> 12 months				No				Yes	One pill a day, fixed dosed combination (FDC)		Unchecked	Unchecked	Unchecked	Unchecked	Unchecked	Unchecked	Unchecked	Unchecked	Unchecked	Unchecked	Unchecked	Unchecked	Unchecked	Unchecked	Unchecked	Unchecked	Unchecked	Unchecked	Unchecked	Unchecked	Unchecked	Unchecked	Unchecked
510	2020-01-20	Clinic E	39	Man			Match																				Unchecked	Unchecked	Unchecked	Unchecked	Unchecked	Unchecked	Unchecked	Unchecked	Unchecked	Unchecked	Unchecked	Unchecked	Unchecked	Unchecked	Unchecked	Unchecked	Unchecked	Unchecked	Unchecked	Unchecked	Unchecked	Unchecked	Unchecked
511	2020-02-12	Clinic E	46	Man	Employed	Builder	Match			Johannesburg						7 - 12 months	No			No							Checked	Unchecked	Unchecked	Unchecked	Unchecked	Unchecked	Unchecked	Unchecked	Unchecked	Unchecked	Unchecked	Unchecked	Unchecked	Unchecked	Unchecked	Unchecked	Unchecked	Unchecked	Unchecked	Unchecked	Unchecked	Unchecked	Unchecked
512	2020-02-12	Clinic E	32	Woman	Blank		Match			Johannesburg						> 12 months	Yes					No					Checked	Unchecked	Unchecked	Unchecked	Unchecked	Unchecked	Unchecked	Unchecked	Unchecked	Unchecked	Unchecked	Unchecked	Unchecked	Unchecked	Unchecked	Unchecked	Unchecked	Unchecked	Unchecked	Unchecked	Unchecked	Unchecked	Unchecked
513	2020-02-11	Clinic E	22	Woman	Unemployed		Match			Johannesburg		Peri-urban		Clinic		7 - 12 months	Yes		Almost never	Don't know what CD4 is		Don't know what viral count/suppression is					Unchecked	Unchecked	Unchecked	Unchecked	Unchecked	Unchecked	Unchecked	Unchecked	Unchecked	Unchecked	Unchecked	Unchecked	Unchecked	Unchecked	Unchecked	Unchecked	Unchecked	Unchecked	Unchecked	Unchecked	Unchecked	Unchecked	Unchecked
514	2020-02-14	Clinic A	54	Woman	Employed	Self Employed	Unmatch	KZN	other province in SA	Other	KZN					3 - 6 months	Yes		Almost never			Yes	She was attending clubs	Yes	One pill a day, fixed dosed combination (FDC)		Unchecked	Unchecked	Unchecked	Unchecked	Unchecked	Unchecked	Unchecked	Unchecked	Unchecked	Unchecked	Unchecked	Unchecked	Unchecked	Unchecked	Unchecked	Unchecked	Unchecked	Unchecked	Unchecked	Unchecked	Unchecked	Unchecked	Unchecked
515	2020-02-13	Clinic A	44	Woman	Unemployed		Match			Johannesburg				Clinic		> 12 months	Yes		Almost never	No			No record of virally suppressed				Unchecked	Unchecked	Unchecked	Unchecked	Unchecked	Unchecked	Unchecked	Unchecked	Unchecked	Unchecked	Unchecked	Unchecked	Unchecked	Unchecked	Checked	Unchecked	Unchecked	Unchecked	Unchecked	Unchecked	Unchecked	Unchecked	Unchecked
516	2020-02-18	Clinic A	37	Woman			Match			Tshwane				Clinic		3 - 6 months	Yes	She was on PDU	Almost never	No		Yes		Yes	Other	Pharmacy dispensing treatment	Unchecked	Unchecked	Unchecked	Unchecked	Unchecked	Unchecked	Unchecked	Unchecked	Unchecked	Unchecked	Unchecked	Unchecked	Unchecked	Unchecked	Unchecked	Unchecked	Unchecked	Unchecked	Unchecked	Unchecked	Unchecked	Unchecked	Unchecked
517	2020-02-18	Clinic A		Man	Employed	Self employed	Match			Johannesburg				Clinic		7 - 12 months	Yes		Almost never	No		Yes		No			Unchecked	Unchecked	Unchecked	Unchecked	Unchecked	Unchecked	Unchecked	Unchecked	Unchecked	Unchecked	Unchecked	Unchecked	Unchecked	Unchecked	Unchecked	Unchecked	Unchecked	Unchecked	Unchecked	Unchecked	Unchecked	Unchecked	Unchecked
518	2020-02-18	Clinic A	33	Woman	Unemployed		Match			Johannesburg				Clinic		3 - 6 months	Yes		Almost never	No		Yes		Yes	One pill a day, fixed dosed combination (FDC)		Unchecked	Unchecked	Unchecked	Unchecked	Unchecked	Unchecked	Unchecked	Unchecked	Unchecked	Unchecked	Unchecked	Unchecked	Unchecked	Unchecked	Unchecked	Unchecked	Unchecked	Unchecked	Unchecked	Unchecked	Unchecked	Unchecked	Unchecked
519	2020-02-19	Clinic A	58	Man	Unemployed		Match			Johannesburg				Clinic		7 - 12 months	Yes	Virally Suppressed		No		Yes		Yes	One pill a day, fixed dosed combination (FDC)		Unchecked	Unchecked	Unchecked	Unchecked	Unchecked	Unchecked	Unchecked	Unchecked	Unchecked	Unchecked	Unchecked	Unchecked	Unchecked	Unchecked	Unchecked	Unchecked	Unchecked	Unchecked	Unchecked	Unchecked	Unchecked	Unchecked	Unchecked
520	2020-02-25	Clinic A	24	Woman	Unemployed		Match			Johannesburg				Clinic		3 - 6 months		Client was initiated and never came back	Almost never	No			Never taken				Unchecked	Unchecked	Unchecked	Unchecked	Unchecked	Unchecked	Unchecked	Unchecked	Unchecked	Unchecked	Unchecked	Unchecked	Unchecked	Unchecked	Unchecked	Unchecked	Unchecked	Unchecked	Unchecked	Unchecked	Unchecked	Unchecked	Unchecked
521	2020-02-25	Clinic A	40	Woman	Unemployed		Match			Johannesburg				Clinic		> 12 months	Yes		Almost never	No		No	Never been suppressed				Unchecked	Unchecked	Unchecked	Unchecked	Unchecked	Unchecked	Unchecked	Unchecked	Unchecked	Unchecked	Unchecked	Unchecked	Unchecked	Unchecked	Unchecked	Unchecked	Unchecked	Unchecked	Unchecked	Unchecked	Unchecked	Unchecked	Unchecked
522	2020-02-28	Clinic A	31	Woman	Unemployed		Match			Johannesburg				Clinic		> 12 months	Yes		Almost never	No		Yes					Unchecked	Unchecked	Unchecked	Unchecked	Unchecked	Unchecked	Unchecked	Unchecked	Unchecked	Unchecked	Unchecked	Unchecked	Unchecked	Unchecked	Unchecked	Unchecked	Unchecked	Unchecked	Unchecked	Unchecked	Unchecked	Unchecked	Unchecked
523	2020-02-12	Clinic B	23	Woman			Match			Johannesburg		Urban		Clinic		> 12 months	Mostly		One or more times a month	Yes	<200 cells/µl	Don't know what viral count/suppression is		Don't know			Unchecked	Unchecked	Unchecked	Unchecked	Unchecked	Unchecked	Unchecked	Unchecked	Unchecked	Unchecked	Unchecked	Unchecked	Checked	Unchecked	Unchecked	Unchecked	Unchecked	Unchecked	Unchecked	Unchecked	Unchecked	Unchecked	Unchecked
524	2020-02-19	Clinic B	29	Woman			Match			Johannesburg		Urban		Clinic		1 - 3 months	No		Almost never	Don't know what CD4 is				Don't know			Unchecked	Checked	Unchecked	Unchecked	Unchecked	Unchecked	Unchecked	Unchecked	Unchecked	Unchecked	Unchecked	Unchecked	Unchecked	Unchecked	Unchecked	Unchecked	Unchecked	Unchecked	Unchecked	Unchecked	Unchecked	Unchecked	Unchecked
525	2020-02-24	Clinic B	42	Man	Employed		Match			Johannesburg						3 - 6 months	Mostly		Almost never	No				No			Unchecked	Unchecked	Unchecked	Unchecked	Unchecked	Unchecked	Unchecked	Unchecked	Unchecked	Unchecked	Unchecked	Unchecked	Unchecked	Unchecked	Unchecked	Unchecked	Unchecked	Unchecked	Unchecked	Unchecked	Unchecked	Unchecked	Unchecked
526	2020-02-24	Clinic B	47	Woman	Unemployed		Match			Johannesburg						> 12 months	Yes		Almost never	No				No			Unchecked	Unchecked	Unchecked	Unchecked	Unchecked	Unchecked	Unchecked	Unchecked	Checked	Unchecked	Unchecked	Unchecked	Unchecked	Unchecked	Unchecked	Unchecked	Unchecked	Unchecked	Unchecked	Unchecked	Unchecked	Unchecked	Unchecked
527	2020-02-27	Clinic B	27				Match			Johannesburg		Urban		Clinic		> 12 months	Mostly		One or more times a month	Don't know what CD4 is		Don't know what viral count/suppression is		Don't know			Unchecked	Unchecked	Unchecked	Unchecked	Unchecked	Unchecked	Unchecked	Unchecked	Unchecked	Unchecked	Unchecked	Unchecked	Unchecked	Unchecked	Unchecked	Unchecked	Unchecked	Unchecked	Unchecked	Checked	Unchecked	Unchecked	Unchecked
528	2020-02-28	Clinic B	39				Match			Johannesburg		Urban		Clinic		> 12 months	No			Don't know what CD4 is		Don't know		No			Unchecked	Unchecked	Unchecked	Unchecked	Unchecked	Checked	Unchecked	Unchecked	Unchecked	Unchecked	Unchecked	Unchecked	Unchecked	Unchecked	Unchecked	Unchecked	Unchecked	Unchecked	Unchecked	Checked	Unchecked	Unchecked	Unchecked
529	2020-02-13	Clinic F	40	Man	Employed		Unmatch		in JHB	Johannesburg				Clinic		> 12 months	Yes		Almost never	No		Don't know		No			Unchecked	Unchecked	Unchecked	Unchecked	Unchecked	Unchecked	Unchecked	Unchecked	Unchecked	Checked	Unchecked	Unchecked	Unchecked	Unchecked	Unchecked	Unchecked	Unchecked	Unchecked	Unchecked	Unchecked	Unchecked	Unchecked	Unchecked
530	2020-02-17	Clinic F	33	Man	Employed		Match			Johannesburg		Rural				3 - 6 months	Yes		Almost never	No		Don't know		Yes	Other	Atroiza	Unchecked	Unchecked	Unchecked	Unchecked	Unchecked	Unchecked	Unchecked	Unchecked	Unchecked	Unchecked	Unchecked	Unchecked	Unchecked	Unchecked	Unchecked	Unchecked	Unchecked	Unchecked	Unchecked	Unchecked	Unchecked	Unchecked	Unchecked
531	2020-02-17	Clinic F	26	Woman	Employed		Match			Johannesburg		Rural				1 - 3 months	Yes		Almost never	No		Don't know		No			Unchecked	Checked	Unchecked	Unchecked	Unchecked	Unchecked	Unchecked	Unchecked	Unchecked	Unchecked	Unchecked	Unchecked	Unchecked	Unchecked	Unchecked	Unchecked	Unchecked	Unchecked	Unchecked	Unchecked	Unchecked	Unchecked	Unchecked
532	2020-02-17	Clinic F	46	Man	Employed		Match			Johannesburg		Urban		Clinic		1 - 3 months	No		Almost never	No		Don't know		Yes			Unchecked	Unchecked	Unchecked	Checked	Unchecked	Unchecked	Unchecked	Unchecked	Unchecked	Unchecked	Unchecked	Unchecked	Unchecked	Unchecked	Unchecked	Unchecked	Unchecked	Unchecked	Unchecked	Unchecked	Unchecked	Unchecked	Unchecked
533	2020-02-19	Clinic F	45	Woman	Employed		Match			Johannesburg		Urban		Clinic		> 12 months	Yes		One or more times a month	No		Don't know what viral count/suppression is		Yes	Other	Atroiza	Unchecked	Unchecked	Unchecked	Unchecked	Unchecked	Unchecked	Unchecked	Unchecked	Unchecked	Unchecked	Unchecked	Unchecked	Unchecked	Unchecked	Unchecked	Unchecked	Unchecked	Checked	Unchecked	Unchecked	Unchecked	Unchecked	Unchecked
534	2020-02-21	Clinic F	61	Trans	Blank		Match			Johannesburg		Urban		Clinic		7 - 12 months				No		Don't know		No			Unchecked	Unchecked	Unchecked	Unchecked	Unchecked	Unchecked	Checked	Unchecked	Unchecked	Unchecked	Unchecked	Unchecked	Unchecked	Unchecked	Unchecked	Unchecked	Unchecked	Unchecked	Unchecked	Unchecked	Unchecked	Unchecked	Unchecked
535	2020-02-19	Clinic D	47	Woman	Employed		Match			Johannesburg		Urban				3 - 6 months	Yes		Almost never	Yes	501-1500 cells/µl	No		Yes	One pill a day, fixed dosed combination (FDC)		Unchecked	Unchecked	Unchecked	Unchecked	Unchecked	Unchecked	Unchecked	Unchecked	Unchecked	Unchecked	Unchecked	Unchecked	Unchecked	Checked	Unchecked	Unchecked	Unchecked	Unchecked	Unchecked	Unchecked	Unchecked	Unchecked	Unchecked
536	2020-02-20	Clinic D	35	Woman	Blank		Match			Johannesburg		Urban				3 - 6 months	Yes		Almost never	Yes	501-1500 cells/µl	No		Yes	Emtricitabine, or FTC (Emtriva)		Unchecked	Unchecked	Checked	Unchecked	Unchecked	Unchecked	Unchecked	Unchecked	Unchecked	Unchecked	Unchecked	Unchecked	Unchecked	Unchecked	Unchecked	Unchecked	Unchecked	Unchecked	Unchecked	Unchecked	Unchecked	Unchecked	Unchecked
537	2020-02-21	Clinic D	51	Woman	Blank		Unmatch	Mnjanyane Hospital	other province in SA			Rural				3 - 6 months	No		Less than once a month	No		Yes		Yes	Lamivudine, or 3TC (Epivir)		Unchecked	Unchecked	Unchecked	Checked	Unchecked	Unchecked	Unchecked	Unchecked	Unchecked	Unchecked	Unchecked	Unchecked	Unchecked	Unchecked	Unchecked	Unchecked	Unchecked	Unchecked	Unchecked	Unchecked	Unchecked	Unchecked	Unchecked
538	2020-02-22	Clinic D	34	Woman	Blank		Unmatch		in JHB	Johannesburg						1 - 3 months	Yes		Almost never	Yes	>1501 cells/µl	Yes		Yes	Tenofovir disoproxil fumarate, or TDF (Viread)		Unchecked	Unchecked	Unchecked	Checked	Unchecked	Unchecked	Unchecked	Unchecked	Unchecked	Unchecked	Unchecked	Unchecked	Unchecked	Unchecked	Unchecked	Unchecked	Unchecked	Unchecked	Unchecked	Unchecked	Unchecked	Unchecked	Unchecked
539	2020-02-25	Clinic D	22	Woman	Employed		Match			Johannesburg		Urban				1 - 3 months	Yes		Almost never	No		Yes		Yes	One pill a day, fixed dosed combination (FDC)		Checked	Unchecked	Unchecked	Unchecked	Unchecked	Unchecked	Unchecked	Unchecked	Unchecked	Unchecked	Unchecked	Unchecked	Unchecked	Unchecked	Unchecked	Unchecked	Unchecked	Unchecked	Unchecked	Unchecked	Unchecked	Unchecked	Unchecked
540	2020-02-26	Clinic D	37	Woman	Employed		Match			Johannesburg		Urban				1 - 3 months	Yes		Almost never	Yes	501-1500 cells/µl	No		Yes	One pill a day, fixed dosed combination (FDC)		Unchecked	Unchecked	Unchecked	Checked	Unchecked	Unchecked	Unchecked	Unchecked	Unchecked	Unchecked	Unchecked	Unchecked	Unchecked	Unchecked	Unchecked	Unchecked	Unchecked	Unchecked	Unchecked	Unchecked	Unchecked	Unchecked	Unchecked
541	2020-02-26	Clinic D	31	Man	Unemployed		Match			Johannesburg		Urban				7 - 12 months	Yes		Almost never	Yes	350-500 cells/µl	No		Yes	One pill a day, fixed dosed combination (FDC)		Unchecked	Unchecked	Unchecked	Unchecked	Unchecked	Unchecked	Unchecked	Unchecked	Unchecked	Unchecked	Unchecked	Unchecked	Unchecked	Unchecked	Unchecked	Unchecked	Unchecked	Unchecked	Unchecked	Unchecked	Unchecked	Unchecked	Unchecked
542	2020-02-26	Clinic D	32	Woman	Employed		Match			Johannesburg		Urban		Clinic		3 - 6 months	Yes		Almost never	Yes	501-1500 cells/µl	No		Yes	One pill a day, fixed dosed combination (FDC)		Unchecked	Unchecked	Unchecked	Unchecked	Unchecked	Unchecked	Unchecked	Unchecked	Unchecked	Unchecked	Unchecked	Unchecked	Unchecked	Unchecked	Unchecked	Unchecked	Unchecked	Unchecked	Unchecked	Unchecked	Unchecked	Unchecked	Unchecked
543	2020-02-26	Clinic D	28	Woman	Unemployed		Unmatch	Maluma Clinic in Vhenda	other province in SA	Other	Limpopo	Rural		Clinic		1 - 3 months	Yes		Almost never	No		Don't know		Yes	One pill a day, fixed dosed combination (FDC)		Unchecked	Unchecked	Unchecked	Unchecked	Unchecked	Unchecked	Unchecked	Unchecked	Unchecked	Unchecked	Unchecked	Unchecked	Unchecked	Unchecked	Unchecked	Unchecked	Unchecked	Unchecked	Unchecked	Unchecked	Unchecked	Unchecked	Unchecked
544	2020-02-26	Clinic D	37	Woman	Employed		Match			Johannesburg		Urban				1 - 3 months	Yes		Almost never	Yes	501-1500 cells/µl	No		Yes	One pill a day, fixed dosed combination (FDC)		Unchecked	Unchecked	Unchecked	Checked	Unchecked	Unchecked	Unchecked	Unchecked	Unchecked	Unchecked	Unchecked	Unchecked	Unchecked	Unchecked	Unchecked	Unchecked	Unchecked	Unchecked	Unchecked	Unchecked	Unchecked	Unchecked	Unchecked
545		Clinic A	25	Woman	Unemployed		Match			Johannesburg				Clinic		3 - 6 months		Client has initiated but never came back for review		No			Never taken	Yes	One pill a day, fixed dosed combination (FDC)		Unchecked	Unchecked	Unchecked	Unchecked	Unchecked	Unchecked	Unchecked	Unchecked	Unchecked	Unchecked	Unchecked	Unchecked	Unchecked	Unchecked	Unchecked	Unchecked	Unchecked	Unchecked	Unchecked	Unchecked	Unchecked	Unchecked	Unchecked
546		Clinic A	37	Woman	Employed	Furniture shop	Match			Johannesburg				Clinic		> 12 months	Yes	Was virally suppressed	Almost never	No		Yes		Yes	One pill a day, fixed dosed combination (FDC)		Unchecked	Unchecked	Unchecked	Unchecked	Unchecked	Unchecked	Unchecked	Unchecked	Unchecked	Unchecked	Unchecked	Unchecked	Unchecked	Unchecked	Unchecked	Unchecked	Unchecked	Unchecked	Unchecked	Unchecked	Unchecked	Unchecked	Unchecked
547		Clinic A	22	Man	Unemployed		Match			Johannesburg				Clinic		> 12 months	Yes		Almost never	No		Yes	36	Yes	One pill a day, fixed dosed combination (FDC)		Unchecked	Unchecked	Unchecked	Unchecked	Unchecked	Unchecked	Unchecked	Unchecked	Unchecked	Unchecked	Unchecked	Unchecked	Unchecked	Unchecked	Unchecked	Unchecked	Unchecked	Unchecked	Unchecked	Unchecked	Unchecked	Unchecked	Unchecked
548		Clinic A	35	Man	Unemployed		Unmatch	Masakhane clinic	in JHB	Johannesburg				Clinic		3 - 6 months	Yes		Almost never	No			Never taken	Yes	One pill a day, fixed dosed combination (FDC)		Unchecked	Unchecked	Unchecked	Unchecked	Unchecked	Unchecked	Unchecked	Unchecked	Unchecked	Unchecked	Unchecked	Unchecked	Unchecked	Unchecked	Unchecked	Unchecked	Unchecked	Unchecked	Unchecked	Unchecked	Unchecked	Unchecked	Unchecked
549	2020-03-06	Clinic B	49	Woman			Match					Urban		Clinic		> 12 months	Yes		Almost never	Yes	<200 cells/µl	No		Yes	Other	Odemun	Unchecked	Unchecked	Unchecked	Unchecked	Unchecked	Unchecked	Unchecked	Unchecked	Unchecked	Unchecked	Unchecked	Unchecked	Checked	Unchecked	Unchecked	Unchecked	Unchecked	Unchecked	Unchecked	Unchecked	Unchecked	Unchecked	Unchecked
550	2020-03-10	Clinic B	37	Man	Employed	calling counter	Match			Johannesburg		Urban		Clinic		3 - 6 months	No		Almost never	No				No			Unchecked	Unchecked	Unchecked	Unchecked	Unchecked	Unchecked	Unchecked	Unchecked	Unchecked	Unchecked	Unchecked	Unchecked	Unchecked	Unchecked	Unchecked	Unchecked	Unchecked	Unchecked	Unchecked	Unchecked	Unchecked	Unchecked	Unchecked
551	2020-03-10	Clinic B	32	Woman	Employed	Customer care	Match			Johannesburg		Urban		Clinic		> 12 months	Mostly		One or more times a week	No		Don't know		Don't know			Unchecked	Unchecked	Unchecked	Unchecked	Unchecked	Unchecked	Unchecked	Unchecked	Unchecked	Unchecked	Unchecked	Unchecked	Unchecked	Unchecked	Unchecked	Unchecked	Unchecked	Unchecked	Unchecked	Unchecked	Unchecked	Unchecked	Unchecked
552	2020-03-03	Clinic B	37	Woman	Employed	self employed	Match			Johannesburg		Urban		Clinic		> 12 months	Mostly		One or more times a month	No		Don't know		Don't know			Unchecked	Checked	Unchecked	Unchecked	Unchecked	Unchecked	Unchecked	Unchecked	Unchecked	Unchecked	Unchecked	Unchecked	Unchecked	Unchecked	Unchecked	Unchecked	Unchecked	Unchecked	Unchecked	Unchecked	Unchecked	Unchecked	Unchecked
553	2020-03-03	Clinic E	46	Man			Match					Urban		Clinic		7 - 12 months	Yes		Almost never	No		Yes					Unchecked	Checked	Unchecked	Unchecked	Unchecked	Unchecked	Unchecked	Unchecked	Unchecked	Unchecked	Unchecked	Unchecked	Unchecked	Unchecked	Unchecked	Unchecked	Unchecked	Unchecked	Unchecked	Unchecked	Unchecked	Unchecked	Unchecked
554	2019-10-22	Clinic E	39	Woman			Match			Johannesburg						> 12 months	Yes			Yes	350-500 cells/µl	Don't know what viral count/suppression is		Yes	One pill a day, fixed dosed combination (FDC)		Unchecked	Unchecked	Unchecked	Unchecked	Unchecked	Unchecked	Unchecked	Unchecked	Unchecked	Unchecked	Unchecked	Unchecked	Unchecked	Unchecked	Checked	Unchecked	Unchecked	Unchecked	Unchecked	Unchecked	Unchecked	Unchecked	Unchecked
555	2020-02-11	Clinic E	32	Man	Unemployed		Unmatch		in JHB	Johannesburg		Urban		Clinic		1 - 3 months	Yes		Almost never	Yes	350-500 cells/µl	Yes					Unchecked	Checked	Unchecked	Unchecked	Unchecked	Unchecked	Unchecked	Unchecked	Unchecked	Unchecked	Unchecked	Unchecked	Unchecked	Unchecked	Unchecked	Unchecked	Unchecked	Unchecked	Unchecked	Unchecked	Unchecked	Unchecked	Unchecked
556	2020-03-05	Clinic F	59	Woman	Unemployed		Match			Johannesburg		Urban		Clinic		> 12 months	Mostly		One or more times a month	Don't know what CD4 is		Don't know what viral count/suppression is		No			Unchecked	Checked	Unchecked	Unchecked	Unchecked	Unchecked	Unchecked	Unchecked	Unchecked	Unchecked	Unchecked	Unchecked	Unchecked	Unchecked	Unchecked	Unchecked	Unchecked	Unchecked	Unchecked	Unchecked	Unchecked	Unchecked	Unchecked
557	2020-03-04	Clinic F	31		Unemployed		Match			Johannesburg		Urban		Clinic		7 - 12 months	Yes		Almost never	No				No			Unchecked	Unchecked	Unchecked	Unchecked	Unchecked	Unchecked	Unchecked	Checked	Unchecked	Unchecked	Unchecked	Unchecked	Unchecked	Unchecked	Unchecked	Unchecked	Unchecked	Unchecked	Unchecked	Unchecked	Unchecked	Unchecked	Unchecked
558	2020-03-02	Clinic F	45	Man	Employed		Match			Johannesburg		Urban		Clinic		3 - 6 months	Yes		Almost never	No		Don't know		Yes			Unchecked	Checked	Unchecked	Unchecked	Unchecked	Unchecked	Unchecked	Unchecked	Unchecked	Unchecked	Unchecked	Unchecked	Unchecked	Unchecked	Unchecked	Unchecked	Unchecked	Unchecked	Unchecked	Unchecked	Unchecked	Unchecked	Unchecked
559	2020-03-02	Clinic F	42	Woman	Unemployed		Match			Johannesburg		Urban		Clinic		7 - 12 months	Yes		Almost never	No		Don't know		Yes			Unchecked	Unchecked	Unchecked	Unchecked	Unchecked	Unchecked	Unchecked	Unchecked	Unchecked	Unchecked	Unchecked	Unchecked	Unchecked	Unchecked	Unchecked	Unchecked	Unchecked	Unchecked	Checked	Unchecked	Unchecked	Unchecked	Unchecked
560	2020-02-28	Clinic F	38	Man	Employed		Match			Johannesburg		Urban		Clinic		3 - 6 months	Mostly		Less than once a month	No		Don't know what viral count/suppression is		Yes			Unchecked	Checked	Unchecked	Unchecked	Unchecked	Unchecked	Unchecked	Unchecked	Unchecked	Unchecked	Unchecked	Unchecked	Unchecked	Unchecked	Unchecked	Unchecked	Unchecked	Unchecked	Unchecked	Unchecked	Unchecked	Unchecked	Unchecked
561	2020-03-02	Clinic F	37	Woman	Employed		Match			Johannesburg		Urban		Clinic		7 - 12 months	Yes		Almost never	No		Don't know		Yes			Unchecked	Checked	Unchecked	Unchecked	Unchecked	Unchecked	Unchecked	Unchecked	Unchecked	Unchecked	Unchecked	Unchecked	Unchecked	Unchecked	Unchecked	Unchecked	Unchecked	Unchecked	Unchecked	Unchecked	Unchecked	Unchecked	Unchecked
562	2020-03-02	Clinic F	27	Woman	Employed		Match			Johannesburg		Urban		Clinic		> 12 months	Yes		Almost never	No		Don't know		No			Unchecked	Checked	Unchecked	Unchecked	Unchecked	Unchecked	Unchecked	Unchecked	Unchecked	Unchecked	Unchecked	Unchecked	Unchecked	Unchecked	Unchecked	Unchecked	Unchecked	Unchecked	Unchecked	Unchecked	Unchecked	Unchecked	Unchecked
563	2020-02-20	Clinic C			Unemployed		Unmatch		in JHB	Johannesburg		Peri-urban		Clinic		7 - 12 months	No		Almost never	No		Don't know what viral count/suppression is		No			Unchecked	Unchecked	Unchecked	Unchecked	Unchecked	Unchecked	Unchecked	Unchecked	Unchecked	Unchecked	Unchecked	Unchecked	Unchecked	Unchecked	Unchecked	Unchecked	Unchecked	Unchecked	Checked	Unchecked	Unchecked	Unchecked	Unchecked
564	2020-02-20	Clinic C		Man	Employed	Constructor	Match			Johannesburg		Peri-urban		Clinic		7 - 12 months	No		One or more times a month	No		Don't know what viral count/suppression is		Yes	One pill a day, fixed dosed combination (FDC)		Unchecked	Checked	Unchecked	Unchecked	Unchecked	Unchecked	Unchecked	Unchecked	Unchecked	Unchecked	Unchecked	Unchecked	Unchecked	Unchecked	Unchecked	Unchecked	Unchecked	Unchecked	Unchecked	Unchecked	Unchecked	Unchecked	Unchecked
565	2020-02-20	Clinic C		Woman	Unemployed		Unmatch		in JHB	Johannesburg		Peri-urban		Clinic		3 - 6 months	No		Less than once a month	No		No		Yes	One pill a day, fixed dosed combination (FDC)		Checked	Unchecked	Unchecked	Unchecked	Unchecked	Unchecked	Unchecked	Unchecked	Unchecked	Unchecked	Unchecked	Unchecked	Unchecked	Unchecked	Unchecked	Unchecked	Unchecked	Unchecked	Unchecked	Unchecked	Unchecked	Unchecked	Unchecked
566	2020-03-11	Clinic D	27	Woman			Unmatch	Iswepe Clinic	other province in SA	Other	Mpumalanga					1 - 3 months	Yes		Almost never	No		Yes					Unchecked	Checked	Unchecked	Unchecked	Unchecked	Unchecked	Unchecked	Unchecked	Unchecked	Unchecked	Unchecked	Unchecked	Unchecked	Unchecked	Unchecked	Unchecked	Unchecked	Unchecked	Unchecked	Unchecked	Unchecked	Unchecked	Unchecked
567	2020-03-09	Clinic D	59				Unmatch		in JHB							7 - 12 months	Yes			No		Yes		No			Unchecked	Unchecked	Unchecked	Unchecked	Unchecked	Unchecked	Unchecked	Unchecked	Unchecked	Unchecked	Unchecked	Unchecked	Unchecked	Unchecked	Unchecked	Unchecked	Unchecked	Checked	Unchecked	Unchecked	Unchecked	Unchecked	Unchecked
568	2020-03-10	Clinic D	31	Woman			Unmatch	Elsies riverdales hospital	other province in SA			Urban				> 12 months	Yes		Less than once a month	Yes	<200 cells/µl	Yes		Yes	One pill a day, fixed dosed combination (FDC)		Unchecked	Checked	Unchecked	Unchecked	Unchecked	Unchecked	Unchecked	Unchecked	Unchecked	Unchecked	Unchecked	Unchecked	Unchecked	Unchecked	Unchecked	Unchecked	Unchecked	Unchecked	Unchecked	Unchecked	Unchecked	Unchecked	Unchecked
569	2020-03-05	Clinic D	44	Woman	Employed		Match			Johannesburg		Urban					Yes		Almost never	Yes	501-1500 cells/µl	No		Yes	One pill a day, fixed dosed combination (FDC)		Unchecked	Unchecked	Unchecked	Unchecked	Unchecked	Unchecked	Unchecked	Unchecked	Unchecked	Unchecked	Unchecked	Unchecked	Unchecked	Checked	Unchecked	Unchecked	Unchecked	Unchecked	Unchecked	Unchecked	Unchecked	Unchecked	Unchecked
570	2020-03-04	Clinic D	25	Woman	Unemployed		Match			Johannesburg		Urban				1 - 3 months	Yes		Almost never	Yes	<200 cells/µl	No		Yes	One pill a day, fixed dosed combination (FDC)		Unchecked	Unchecked	Unchecked	Unchecked	Unchecked	Unchecked	Unchecked	Unchecked	Unchecked	Unchecked	Unchecked	Unchecked	Unchecked	Unchecked	Unchecked	Unchecked	Unchecked	Unchecked	Unchecked	Unchecked	Unchecked	Unchecked	Unchecked
571	2020-01-11	Clinic C	22		Unemployed		Unmatch	Mkonela Clinic	outside country			Rural				> 12 months	Yes		Almost never	No		Don't know		Yes	One pill a day, fixed dosed combination (FDC)		Unchecked	Unchecked	Unchecked	Unchecked	Unchecked	Unchecked	Unchecked	Unchecked	Unchecked	Unchecked	Unchecked	Unchecked	Unchecked	Unchecked	Unchecked	Unchecked	Unchecked	Unchecked	Unchecked	Unchecked	Unchecked	Unchecked	Unchecked
572	2020-01-21	Clinic C	24		Unemployed		Unmatch		in JHB	Johannesburg		Peri-urban		Clinic		3 - 6 months	No		One or more times a month	Don't know what CD4 is		Don't know what viral count/suppression is		No			Unchecked	Checked	Unchecked	Unchecked	Unchecked	Unchecked	Unchecked	Unchecked	Unchecked	Unchecked	Unchecked	Unchecked	Unchecked	Unchecked	Unchecked	Unchecked	Unchecked	Unchecked	Unchecked	Unchecked	Unchecked	Unchecked	Unchecked
573	2020-01-24	Clinic C	32	Woman	Unemployed		Match									7 - 12 months	Yes		Almost never	No		Don't know		Yes	One pill a day, fixed dosed combination (FDC)		Unchecked	Checked	Unchecked	Unchecked	Unchecked	Unchecked	Unchecked	Unchecked	Unchecked	Unchecked	Unchecked	Unchecked	Unchecked	Unchecked	Unchecked	Unchecked	Unchecked	Unchecked	Unchecked	Unchecked	Unchecked	Unchecked	Unchecked
574	2020-02-04	Clinic C	28	Woman	Unemployed		Unmatch	Qumbu Health Centre	other province in SA	Other	Eastern Cape	Urban		Clinic		1 - 3 months	Yes		Almost never	No		No		Yes	One pill a day, fixed dosed combination (FDC)		Unchecked	Checked	Unchecked	Unchecked	Unchecked	Unchecked	Unchecked	Unchecked	Unchecked	Unchecked	Unchecked	Unchecked	Unchecked	Unchecked	Unchecked	Unchecked	Unchecked	Unchecked	Unchecked	Unchecked	Unchecked	Unchecked	Unchecked
575	2020-02-10	Clinic C	46		Employed	Foam Packer	Match			Johannesburg		Peri-urban		Clinic		3 - 6 months	Yes		Almost never	No		No		Yes	Other	Atroiza	Unchecked	Checked	Unchecked	Unchecked	Unchecked	Unchecked	Unchecked	Unchecked	Unchecked	Unchecked	Unchecked	Unchecked	Unchecked	Unchecked	Unchecked	Unchecked	Unchecked	Unchecked	Unchecked	Unchecked	Unchecked	Unchecked	Unchecked
576	2020-02-14	Clinic C	37	Woman	Unemployed		Unmatch		in JHB	Johannesburg		Peri-urban		Clinic		> 12 months	Mostly		Almost never	No		Don't know		Yes	One pill a day, fixed dosed combination (FDC)		Unchecked	Checked	Unchecked	Unchecked	Unchecked	Unchecked	Unchecked	Unchecked	Unchecked	Unchecked	Unchecked	Unchecked	Unchecked	Unchecked	Unchecked	Unchecked	Unchecked	Unchecked	Unchecked	Unchecked	Unchecked	Unchecked	Unchecked
577	2020-02-17	Clinic C	26	Woman	Unemployed		Match			Johannesburg		Peri-urban		Clinic		3 - 6 months	Yes		Almost never	No		Don't know		No			Unchecked	Checked	Unchecked	Unchecked	Unchecked	Unchecked	Unchecked	Unchecked	Unchecked	Unchecked	Unchecked	Unchecked	Unchecked	Unchecked	Unchecked	Unchecked	Unchecked	Unchecked	Unchecked	Unchecked	Unchecked	Unchecked	Unchecked
578	2020-02-26	Clinic C	25	Man	Unemployed		Match			Johannesburg		Peri-urban		Clinic		7 - 12 months	Yes		Almost never	No		Don't know		Yes	Other	Atroiza	Unchecked	Unchecked	Unchecked	Unchecked	Unchecked	Unchecked	Unchecked	Unchecked	Unchecked	Unchecked	Unchecked	Unchecked	Unchecked	Unchecked	Unchecked	Unchecked	Unchecked	Unchecked	Unchecked	Unchecked	Unchecked	Unchecked	Unchecked
579	2020-03-18	Clinic C	37	Man	Unemployed		Match			Johannesburg		Peri-urban		Clinic		1 - 3 months	No		One or more times a week	No		Yes		No			Unchecked	Unchecked	Unchecked	Unchecked	Unchecked	Unchecked	Unchecked	Unchecked	Unchecked	Unchecked	Unchecked	Unchecked	Unchecked	Unchecked	Unchecked	Unchecked	Unchecked	Unchecked	Unchecked	Unchecked	Unchecked	Unchecked	Unchecked
580	2020-03-19	Clinic C	42	Man	Unemployed		Match			Johannesburg		Peri-urban		Clinic		7 - 12 months	No		Less than once a month	No		Don't know		Yes	One pill a day, fixed dosed combination (FDC)		Unchecked	Unchecked	Unchecked	Unchecked	Unchecked	Unchecked	Unchecked	Unchecked	Unchecked	Unchecked	Unchecked	Unchecked	Unchecked	Unchecked	Checked	Unchecked	Unchecked	Unchecked	Unchecked	Unchecked	Unchecked	Unchecked	Unchecked
581	2020-03-05	Clinic A	32	Man			Match			Johannesburg				Clinic		3 - 6 months	No	client never been suppressed (switch)	One or more times a month	No		No					Unchecked	Unchecked	Unchecked	Unchecked	Unchecked	Unchecked	Unchecked	Unchecked	Unchecked	Unchecked	Unchecked	Unchecked	Unchecked	Unchecked	Unchecked	Unchecked	Unchecked	Unchecked	Unchecked	Unchecked	Unchecked	Unchecked	Unchecked
582		Clinic A	36	Man	Unemployed		Match			Johannesburg				Clinic		3 - 6 months	Yes		Almost never	No		No		Yes	One pill a day, fixed dosed combination (FDC)		Unchecked	Unchecked	Unchecked	Unchecked	Unchecked	Unchecked	Unchecked	Unchecked	Unchecked	Unchecked	Unchecked	Unchecked	Unchecked	Unchecked	Unchecked	Unchecked	Unchecked	Unchecked	Checked	Unchecked	Unchecked	Unchecked	Unchecked
583		Clinic A	35	Woman	Unemployed		Match			Johannesburg				Clinic		7 - 12 months	Yes		Almost never	No		Yes		Yes	One pill a day, fixed dosed combination (FDC)		Unchecked	Unchecked	Unchecked	Unchecked	Unchecked	Unchecked	Unchecked	Unchecked	Unchecked	Unchecked	Unchecked	Unchecked	Unchecked	Unchecked	Unchecked	Unchecked	Unchecked	Unchecked	Unchecked	Unchecked	Unchecked	Unchecked	Unchecked
584		Clinic A		Woman	Unemployed		Match			Johannesburg				Clinic		7 - 12 months	No		One or more times a month	No			never been suppressed	Yes	One pill a day, fixed dosed combination (FDC)		Unchecked	Unchecked	Unchecked	Unchecked	Unchecked	Unchecked	Unchecked	Unchecked	Unchecked	Unchecked	Unchecked	Unchecked	Unchecked	Unchecked	Unchecked	Unchecked	Unchecked	Unchecked	Unchecked	Unchecked	Unchecked	Unchecked	Unchecked
585	2020-03-23	Clinic B	42	Man			Match			Johannesburg		Urban		Clinic		7 - 12 months	Yes		Almost never	Don't know what CD4 is		Don't know what viral count/suppression is		Don't know			Unchecked	Unchecked	Unchecked	Unchecked	Unchecked	Unchecked	Unchecked	Unchecked	Unchecked	Unchecked	Unchecked	Unchecked	Unchecked	Unchecked	Unchecked	Unchecked	Unchecked	Unchecked	Unchecked	Unchecked	Unchecked	Unchecked	Unchecked
586	2020-02-28	Clinic B	39	Woman			Match					Urban				> 12 months	Yes		Almost never	Yes		Don't know		No			Unchecked	Unchecked	Unchecked	Unchecked	Unchecked	Unchecked	Unchecked	Unchecked	Unchecked	Unchecked	Unchecked	Unchecked	Checked	Unchecked	Unchecked	Unchecked	Unchecked	Unchecked	Unchecked	Unchecked	Unchecked	Unchecked	Unchecked
587	2020-03-24	Clinic B	34	Woman			Unmatch	Kwangwelezanr Clinic	outside country			Rural				7 - 12 months	No		Almost never	No		Don't know		Don't know			Unchecked	Unchecked	Unchecked	Unchecked	Unchecked	Unchecked	Unchecked	Unchecked	Unchecked	Unchecked	Unchecked	Unchecked	Unchecked	Unchecked	Unchecked	Unchecked	Checked	Unchecked	Unchecked	Unchecked	Unchecked	Unchecked	Unchecked
588	2020-03-16	Clinic F	40	Man	Unemployed		Match			Johannesburg		Urban		Clinic		> 12 months	Yes		Almost never	Don't know what CD4 is		Don't know what viral count/suppression is		Don't know			Unchecked	Unchecked	Unchecked	Unchecked	Checked	Unchecked	Unchecked	Unchecked	Unchecked	Unchecked	Unchecked	Unchecked	Unchecked	Unchecked	Unchecked	Unchecked	Unchecked	Unchecked	Unchecked	Unchecked	Unchecked	Unchecked	Unchecked
			121
			121
			121
			121
			121
			121
			121
			121
			121
			121
			121
			121
			121
			121
			121
			121
			121
			121
			121
			121
			121
			121
			121
			121
			121
			121
			121
			121
			121
			121
			121
			121
			121
			121
			121
			121
			121
			121
			121
			121
			121
			121
			121
			121
			121
			121
			121
			121
			121
			121
			121
			121
			121
			121
			121
			121
			121
			121
			121
			121
			121
			121
			121
			121
			121
			121
			121
			121
			121
			121
			121
			121
			121
			121
			121
			121
			121
			121
			121
			121
			121
			121
			121
			121
			121
			121
			121
			121
			121
			121
			121
			121
			121
			121
			121
			121
			121
			121
			121
			121
			121
			121
			121
			121
			121
			121
			121
			121
			121
			121
			121
			121
			121
			121
			121
			121
			121
			121
			121
			121
			121
			121
			121
			121
			121
			121
			121
			121
			121
			121
			121
			121
			121
			121
			121
			121
			121
			121
			121
			121
			121
			121
			121
			121
			121
			121
			121
			121
			121
			121
			121
			121
			121
			121
			121
			121
			121
			121
			121
			121
			121
			121
			121
			121
			121
			121
			121
			121
			121
			121
			121
			121
			121
			121
			121
			121
			121
			121
			121
			121
			121
			121
			121
			121
			121
			121
			121
			121
			121
			121
			121
			121
			121
			121
			121
			121
			121
			121
			121
			121
			121
			121
			121
			121
			121
			121
			121
			121
			121
			121
			121
			121
			121
			121
			121
			121
			121
			121
			121
			121
			121
			121
			121
			121
			121
			121
			121
			121
			121
			121
			121
			121
			121
			121
			121
			121
			121
			121
			121
			121
			121
			121
			121
			121
			121
			121
			121
			121
			121
			121
			121
			121
			121
			121
			121
			121
			121
			121
			121
			121
			121
			121
			121
			121
			121
			121
			121
			121
			121
			121
			121
			121
			121
			121
			121
			121
			121
			121
			121
			121
			121
			121
			121
			121
			121
			121
			121
			121
			121
			121
			121
			121
			121
			121
			121
			121
			121
			121
			121
			121
			121
			121
			121
			121
			121
			121
			121
			121
			121
			121
			121
			121
			121
			121
			121
			121
			121
			121
			121
			121
			121
			121
			121
			121
			121
			121
			121
			121
			121
			121
			121
			121
			121
			121
			121
			121
			121
			121
			121
			121
			121
			121
			121
			121
			121
			121
			121
			121
			121
			121
			121
			121
			121
			121
			121
			121
			121
			121
			121
			121
			121
			121
			121
			121
			121
			121
			121
			121
			121
			121
			121
			121
			121
			121
			121
			121
			121
			121
			121
			121
			121
			121
			121
			121
			121
			121
			121
			121
			121
			121
			121
			121
			121
			121
			121
			121
			121
			121
			121
			121
			121
			121
			121
			121
			121
			121
			121
			121
			121
			121
			121
			121
			121
			121
			121
			121
			121
			121
			121
			121
			121
			121
			121
			121
			121
			121
			121
			121
			121
			121
			121
			121
			121
			121
			121
			121
			121
			121
			121
			121
			121
			121
			121
			121
			121
			121
			121
			121
			121
			121
			121
			121
			121
			121
			121
			121
			121
			121
			121
			121
			121
			121
			121
			121
			121
			121
			121
			121
			121
			121
			121
			121
			121
			121
			121
			121
			121
			121
			121
			121
			121
			121
			121
			121
			121
			121
			121
			121
			121
			121
			121
			121
			121
			121
			121
			121
			121
			121
			121
			121
			121
			121
			121
			121
			121
			121
			121
			121
			121
			121
			121
			121
			121
			121
			121
			121
			121
			121
			121
			121
			121
			121
			121
			121
			121
			121
			121
			121
			121
			121
			121
			121
			121
			121
			121
			121
			121
			121
			121
			121
			121
			121
			121
			121
			121
			121
			121
			121
			121
			121
			121
			121
			121
			121
			121
			121
			121
			121
			121
			121
			121
			121
			121
			121
			121
			121
			121
			121
			121
			121
			121
			121
			121
			121
			121
			121
			121
			121
			121
			121
			121
			121
			121
			121
			121
			121
			121
			121
			121
			121
			121
			121
			121
			121
			121
			121
			121
			121
			121
			121
			121
			121
			121
			121
			121
			121
			121
			121
			121
			121
			121
			121
			121
			121
			121
			121
			121
			121
			121
			121
			121
			121
			121
			121
			121
			121
			121
			121
			121
			121
			121
			121
			121
			121
			121
			121
			121
			121
			121
			121
			121
			121
			121
			121
			121
			121
			121
			121
			121
			121
			121
			121
			121
			121
			121
			121
			121
			121
			121
			121
			121
			121
			121
			121
			121
			121
			121
			121
			121
			121
			121
			121
			121
			121
			121
			121
			121
			121
			121
			121
			121
			121
			121
			121
			121
			121
			121
			121
			121
			121
			121
			121
			121
			121
			121
			121
			121
			121
			121
			121
			121
			121
			121
			121
			121
			121
			121
			121
			121
			121
			121
			121
			121
			121
			121
			121
			121
			121
			121
			121
			121
			121
			121
			121
			121
			121
			121
			121
			121
			121
			121
			121
			121
			121
			121
			121
			121
			121
			121
			121
			121
			121
			121
			121
			121
			121
			121
			121
			121
			121
			121
			121
			121
			121
			121
			121
			121
			121
			121
			121
			121
			121
			121
			121
			121
			121
			121
			121
			121
			121
			121
			121
			121
			121
			121
			121
			121
			121
			121
			121
			121
			121
			121
			121
			121
			121
			121
			121
			121
			121
			121
			121
			121
			121
			121
			121
			121
			121
			121
			121
			121
			121
			121
			121
			121
			121
			121
			121
			121
			121
			121
			121
			121
			121
			121
			121
			121
			121
			121
			121
			121
			121
			121
			121
			121
			121
			121
			121
			121
			121
			121
			121
			121
			121
			121
			121
			121
			121
			121
			121
			121
			121
			121
			121
			121
			121
			121
			121
			121
			121
			121
			121
			121
			121
			121
			121
			121
			121
			121
			121
			121
			121
			121
			121
			121
			121
			121
			121
			121
			121
			121
			121
			121
			121
			121
			121
			121
			121
			121
			121
			121
			121
			121
			121
			121
			121
			121
			121
			121
			121
			121
			121
			121
			121
			121
			121
			121
			121
			121
			121
			121
			121
			121
			121
			121
			121
			121
			121
			121
			121
			121
			121
			121
			121
			121
			121
			121
			121
			121
			121
			121
			121
			121
			121
			121
			121
			121
			121
			121
			121
			121
			121
			121
			121
			121
			121
			121
			121
			121
			121
			121
			121
			121
			121
			121
			121
			121
			121
			121
			121
			121
			121
			121
			121
			121
			121
			121
			121
			121
			121
			121
			121
			121
			121
			121
			121
			121
			121
			121
			121
			121
			121
			121
			121
			121
			121
			121
			121
			121
			121
			121
			121
			121
			121
			121
			121
			121
			121
			121
			121
			121
			121
			121
			121
			121
			121
			121
			121
			121
			121
			121
			121
			121
			121
			121
			121
			121
			121
			121
			121
			121
			121
			121
			121
			121
			121
			121
			121
			121
			121
			121
			121
			121
			121
			121
			121
			121
			121
			121
			121
			121
			121
			121
			121
			121
			121
			121
			121
			121
			121
			121
			121
			121
			121
			121
			121
			121
			121
			121
			121
			121
			121
			121
			121
			121
			121
			121
			121
			121
			121
			121
			121
			121
			121
			121
			121
			121
			121
			121
			121
			121
			121
			121
			121
			121
			121
			121
			121
			121
			121
			121
			121
			121
			121
			121
			121
			121
			121
			121
			121
			121
			121
			121
			121
			121
			121
			121
			121
			121
			121
			121
			121
			121
			121
			121
			121
			121
			121
			121
			121
			121
			121
			121
			121
			121
			121
			121
			121
			121
			121
			121
			121
			121
			121
			121
			121
			121
			121
			121
			121
			121
			121
			121
			121
			121
			121
			121
			121
			121
			121
			121
			121
			121
			121
			121
			121
			121
			121
			121
			121
			121
			121
			121
			121
			121
			121
			121
			121
			121
			121
			121
			121
			121
			121
			121
			121
			121
			121
			121
			121
			121
			121
			121
			121
			121
			121
			121
			121
			121
			121
			121
			121
			121
			121
			121
			121
			121
			121
			121
			121
			121
			121
			121
			121
			121
			121
			121
			121
			121
			121
			121
			121
			121
			121
			121
			121
			121
			121
			121
			121
			121
			121
			121
			121
			121
			121
			121
			121
			121
			121
			121
			121
			121
			121
			121
			121
			121
			121
			121
			121
			121
			121
			121
			121
			121
			121
			121
			121
			121
			121
			121
			121
			121
			121
			121
			121
			121
			121
			121
			121
			121
			121
			121
			121
			121
			121
			121
			121
			121
			121
			121
			121
			121
			121
			121
			121
			121
			121
			121
			121
			121
			121
			121
			121
			121
			121
			121
			121
			121
			121
			121
			121
			121
			121
			121
			121
			121
			121
			121
			121
			121
			121
			121
			121
			121
			121
			121
			121
			121
			121
			121
			121
			121
			121
			121
			121
			121
			121
			121
			121
			121
			121
			121
			121
			121
			121
			121
			121
			121
			121
			121
			121
			121
			121
			121
			121
			121
			121
			121
			121
			121
			121
			121
			121
			121
			121
			121
			121
			121
			121
			121
			121
			121
			121
			121
			121
			121
			121
			121
			121
			121
			121
			121
			121
			121
			121
			121
			121
			121
			121
			121
			121
			121
			121
			121
			121
			121
			121
			121
			121
			121
			121
			121
			121
			121
			121
			121
			121
			121
			121
			121
			121
			121
			121
			121
			121
			121
			121
			121
			121
			121
			121
			121
			121
			121
			121
			121
			121
			121
			121
			121
			121
			121
			121
			121
			121
			121
			121
			121
			121
			121
			121
			121
			121
			121
			121
			121
			121
			121
			121
			121
			121
			121
			121
			121
			121
			121
			121
			121
			121
			121
			121
			121
			121
			121
			121
			121
[truncated: 1,046,576+ more rows]
[truncated: 245 more columns]
